# Supplementary material for: Effects of cryopreservation and long-term culture on biological characteristics and proteomic profiles of human umbilical cord-derived mesenchymal stem cells
Source: Clin Proteomics. 2020 May 24;17:15. doi: 10.1186/s12014-020-09279-6 (PMC7247169; doi:10.1186/s12014-020-09279-6)
Supplement: Supplementary file 1 — Additional file 1: Table S1. The raw data of pathways and differentially expressed proteins enriched in KEGG database among the eight groups. [file 12014_2020_9279_MOESM1_ESM.xls]

## Sheet: P4N24 vs. P4N48 
KEGG pathway	Fisher's exact test p value	Protein accession	P4N24/P4N48 Ratio	Regulated Type	P4N24/P4N48 P value	Gene name	Protein description
hsa04666 Fc gamma R-mediated phagocytosis	0.266603	Q9HD67	1.30038	Up	0.000138462	MYO10	Unconventional myosin-X OS=Homo sapiens GN=MYO10
	0.266603	P29966	0.728456	Down	1.61396e-05	MARCKS	Myristoylated alanine-rich C-kinase substrate OS=Homo sapiens GN=MARCKS
hsa05224 Breast cancer	0.242709	P10398	0.759914	Down	0.0016426	ARAF	Serine/threonine-protein kinase A-Raf OS=Homo sapiens GN=ARAF
	0.242709	P05412	1.34995	Up	0.0184043	JUN	Transcription factor AP-1 OS=Homo sapiens GN=JUN
hsa01521 EGFR tyrosine kinase inhibitor resistance	0.0491623	P10398	0.759914	Down	0.0016426	ARAF	Serine/threonine-protein kinase A-Raf OS=Homo sapiens GN=ARAF
	0.0491623	P14210	0.767323	Down	0.047097	HGF	Hepatocyte growth factor OS=Homo sapiens GN=HGF
	0.0491623	P09619	0.700262	Down	0.000138981	PDGFRB	Platelet-derived growth factor receptor beta OS=Homo sapiens GN=PDGFRB
hsa05203 Viral carcinogenesis	0.0489542	Q12834	1.71803	Up	0.00196277	CDC20	Cell division cycle protein 20 homolog OS=Homo sapiens GN=CDC20
	0.0489542	O14757	1.3307	Up	0.000195702	CHEK1	Serine/threonine-protein kinase Chk1 OS=Homo sapiens GN=CHEK1
	0.0489542	P01024	3.31567	Up	0.00023592	C3	Complement C3 OS=Homo sapiens GN=C3
	0.0489542	P20248	1.8449	Up	0.00020467	CCNA2	Cyclin-A2 OS=Homo sapiens GN=CCNA2
	0.0489542	P05412	1.34995	Up	0.0184043	JUN	Transcription factor AP-1 OS=Homo sapiens GN=JUN
hsa05200 Pathways in cancer	0.11749	O15392	1.61209	Up	0.042119	BIRC5	Baculoviral IAP repeat-containing protein 5 OS=Homo sapiens GN=BIRC5
	0.11749	P10398	0.759914	Down	0.0016426	ARAF	Serine/threonine-protein kinase A-Raf OS=Homo sapiens GN=ARAF
	0.11749	P14210	0.767323	Down	0.047097	HGF	Hepatocyte growth factor OS=Homo sapiens GN=HGF
	0.11749	P09619	0.700262	Down	0.000138981	PDGFRB	Platelet-derived growth factor receptor beta OS=Homo sapiens GN=PDGFRB
	0.11749	P20248	1.8449	Up	0.00020467	CCNA2	Cyclin-A2 OS=Homo sapiens GN=CCNA2
	0.11749	P05412	1.34995	Up	0.0184043	JUN	Transcription factor AP-1 OS=Homo sapiens GN=JUN
hsa00983 Drug metabolism - other enzymes	0.0292294	Q16831	1.33962	Up	0.0034624	UPP1	Uridine phosphorylase 1 OS=Homo sapiens GN=UPP1
	0.0292294	P04183	1.43902	Up	0.00020001	TK1	"Thymidine kinase, cytosolic OS=Homo sapiens GN=TK1"
hsa04621 NOD-like receptor signaling pathway	0.217721	P58335	1.63129	Up	0.000160704	ANTXR2	Anthrax toxin receptor 2 OS=Homo sapiens GN=ANTXR2
	0.217721	P21580	1.49428	Up	0.000104038	TNFAIP3	Tumor necrosis factor alpha-induced protein 3 OS=Homo sapiens GN=TNFAIP3
	0.217721	P05412	1.34995	Up	0.0184043	JUN	Transcription factor AP-1 OS=Homo sapiens GN=JUN
hsa05205 Proteoglycans in cancer	0.0475749	P51884	0.627041	Down	6.422e-05	LUM	Lumican OS=Homo sapiens GN=LUM
	0.0475749	P35625	1.52873	Up	4.244e-05	TIMP3	Metalloproteinase inhibitor 3 OS=Homo sapiens GN=TIMP3
	0.0475749	P10398	0.759914	Down	0.0016426	ARAF	Serine/threonine-protein kinase A-Raf OS=Homo sapiens GN=ARAF
	0.0475749	P14210	0.767323	Down	0.047097	HGF	Hepatocyte growth factor OS=Homo sapiens GN=HGF
	0.0475749	P07585	0.759886	Down	0.040122	DCN	Decorin OS=Homo sapiens GN=DCN
hsa05206 MicroRNAs in cancer	0.0636528	P35625	1.52873	Up	4.244e-05	TIMP3	Metalloproteinase inhibitor 3 OS=Homo sapiens GN=TIMP3
	0.0636528	P09619	0.700262	Down	0.000138981	PDGFRB	Platelet-derived growth factor receptor beta OS=Homo sapiens GN=PDGFRB
	0.0636528	P29966	0.728456	Down	1.61396e-05	MARCKS	Myristoylated alanine-rich C-kinase substrate OS=Homo sapiens GN=MARCKS
	0.0636528	Q02241	1.41682	Up	0.0056023	KIF23	Kinesin-like protein KIF23 OS=Homo sapiens GN=KIF23
hsa04012 ErbB signaling pathway	0.213033	P10398	0.759914	Down	0.0016426	ARAF	Serine/threonine-protein kinase A-Raf OS=Homo sapiens GN=ARAF
	0.213033	P05412	1.34995	Up	0.0184043	JUN	Transcription factor AP-1 OS=Homo sapiens GN=JUN
hsa04914 Progesterone-mediated oocyte maturation	0.00192203	Q17RY0	1.37161	Up	0.0146644	CPEB4	Cytoplasmic polyadenylation element-binding protein 4 OS=Homo sapiens GN=CPEB4
	0.00192203	P53350	1.6174	Up	1.57303e-05	PLK1	Serine/threonine-protein kinase PLK1 OS=Homo sapiens GN=PLK1
	0.00192203	P10398	0.759914	Down	0.0016426	ARAF	Serine/threonine-protein kinase A-Raf OS=Homo sapiens GN=ARAF
	0.00192203	P14635	1.75078	Up	0.0057616	CCNB1	G2/mitotic-specific cyclin-B1 OS=Homo sapiens GN=CCNB1
	0.00192203	P20248	1.8449	Up	0.00020467	CCNA2	Cyclin-A2 OS=Homo sapiens GN=CCNA2
hsa05034 Alcoholism	0.284542	P10398	0.759914	Down	0.0016426	ARAF	Serine/threonine-protein kinase A-Raf OS=Homo sapiens GN=ARAF
	0.284542	Q71DI3	1.4452	Up	0.0079988	HIST2H3A	Histone H3.2 OS=Homo sapiens GN=HIST2H3A
hsa04668 TNF signaling pathway	0.272584	P21580	1.49428	Up	0.000104038	TNFAIP3	Tumor necrosis factor alpha-induced protein 3 OS=Homo sapiens GN=TNFAIP3
	0.272584	P05412	1.34995	Up	0.0184043	JUN	Transcription factor AP-1 OS=Homo sapiens GN=JUN
hsa04145 Phagosome	0.378898	P01024	3.31567	Up	0.00023592	C3	Complement C3 OS=Homo sapiens GN=C3
	0.378898	P35442	0.731097	Down	0.00011524	THBS2	Thrombospondin-2 OS=Homo sapiens GN=THBS2
hsa00240 Pyrimidine metabolism	0.145614	P31350	1.95552	Up	1.64942e-05	RRM2	Ribonucleoside-diphosphate reductase subunit M2 OS=Homo sapiens GN=RRM2
	0.145614	Q16831	1.33962	Up	0.0034624	UPP1	Uridine phosphorylase 1 OS=Homo sapiens GN=UPP1
	0.145614	P04183	1.43902	Up	0.00020001	TK1	"Thymidine kinase, cytosolic OS=Homo sapiens GN=TK1"
hsa01524 Platinum drug resistance	0.17802	O15392	1.61209	Up	0.042119	BIRC5	Baculoviral IAP repeat-containing protein 5 OS=Homo sapiens GN=BIRC5
	0.17802	P11388	1.78244	Up	0.000155313	TOP2A	DNA topoisomerase 2-alpha OS=Homo sapiens GN=TOP2A
hsa04933 AGE-RAGE signaling pathway in diabetic complications	0.0138354	P05121	1.68643	Up	7.7964e-05	SERPINE1	Plasminogen activator inhibitor 1 OS=Homo sapiens GN=SERPINE1
	0.0138354	P13726	1.41363	Up	0.0029568	F3	Tissue factor OS=Homo sapiens GN=F3
	0.0138354	P02452	0.707192	Down	2.3929e-07	COL1A1	Collagen alpha-1(I) chain OS=Homo sapiens GN=COL1A1
	0.0138354	P05412	1.34995	Up	0.0184043	JUN	Transcription factor AP-1 OS=Homo sapiens GN=JUN
hsa04380 Osteoclast differentiation	0.260624	P05412	1.34995	Up	0.0184043	JUN	Transcription factor AP-1 OS=Homo sapiens GN=JUN
	0.260624	P15407	1.77534	Up	0.0065993	FOSL1	Fos-related antigen 1 OS=Homo sapiens GN=FOSL1
hsa05161 Hepatitis B	0.160884	O15392	1.61209	Up	0.042119	BIRC5	Baculoviral IAP repeat-containing protein 5 OS=Homo sapiens GN=BIRC5
	0.160884	P20248	1.8449	Up	0.00020467	CCNA2	Cyclin-A2 OS=Homo sapiens GN=CCNA2
	0.160884	P05412	1.34995	Up	0.0184043	JUN	Transcription factor AP-1 OS=Homo sapiens GN=JUN
hsa05221 Acute myeloid leukemia	0.117121	P10398	0.759914	Down	0.0016426	ARAF	Serine/threonine-protein kinase A-Raf OS=Homo sapiens GN=ARAF
	0.117121	P20248	1.8449	Up	0.00020467	CCNA2	Cyclin-A2 OS=Homo sapiens GN=CCNA2
hsa04514 Cell adhesion molecules (CAMs)	0.12241	Q9BQ51	1.53387	Up	0.0156391	PDCD1LG2	Programmed cell death 1 ligand 2 OS=Homo sapiens GN=PDCD1LG2
	0.12241	P13591	0.747048	Down	0.020855	NCAM1	Neural cell adhesion molecule 1 OS=Homo sapiens GN=NCAM1
hsa05322 Systemic lupus erythematosus	0.0637824	Q71DI3	1.4452	Up	0.0079988	HIST2H3A	Histone H3.2 OS=Homo sapiens GN=HIST2H3A
	0.0637824	P01024	3.31567	Up	0.00023592	C3	Complement C3 OS=Homo sapiens GN=C3
hsa04512 ECM-receptor interaction	0.00380413	O75330	1.40975	Up	8.3395e-05	HMMR	Hyaluronan mediated motility receptor OS=Homo sapiens GN=HMMR
	0.00380413	P02452	0.707192	Down	2.3929e-07	COL1A1	Collagen alpha-1(I) chain OS=Homo sapiens GN=COL1A1
	0.00380413	P35442	0.731097	Down	0.00011524	THBS2	Thrombospondin-2 OS=Homo sapiens GN=THBS2
	0.00380413	P12111	1.31111	Up	5.7372e-07	COL6A3	Collagen alpha-3(VI) chain OS=Homo sapiens GN=COL6A3
hsa05133 Pertussis	0.117121	P01024	3.31567	Up	0.00023592	C3	Complement C3 OS=Homo sapiens GN=C3
	0.117121	P05412	1.34995	Up	0.0184043	JUN	Transcription factor AP-1 OS=Homo sapiens GN=JUN
hsa04060 Cytokine-cytokine receptor interaction	0.0126344	P08476	1.47752	Up	0.0031391	INHBA	Inhibin beta A chain OS=Homo sapiens GN=INHBA
	0.0126344	P14210	0.767323	Down	0.047097	HGF	Hepatocyte growth factor OS=Homo sapiens GN=HGF
	0.0126344	P09619	0.700262	Down	0.000138981	PDGFRB	Platelet-derived growth factor receptor beta OS=Homo sapiens GN=PDGFRB
hsa04657 IL-17 signaling pathway	0.0402186	P21580	1.49428	Up	0.000104038	TNFAIP3	Tumor necrosis factor alpha-induced protein 3 OS=Homo sapiens GN=TNFAIP3
	0.0402186	P05412	1.34995	Up	0.0184043	JUN	Transcription factor AP-1 OS=Homo sapiens GN=JUN
	0.0402186	P15407	1.77534	Up	0.0065993	FOSL1	Fos-related antigen 1 OS=Homo sapiens GN=FOSL1
hsa04120 Ubiquitin mediated proteolysis	0.0971279	O00762	1.75883	Up	0.00149585	UBE2C	Ubiquitin-conjugating enzyme E2 C OS=Homo sapiens GN=UBE2C
	0.0971279	Q12834	1.71803	Up	0.00196277	CDC20	Cell division cycle protein 20 homolog OS=Homo sapiens GN=CDC20
	0.0971279	Q16763	1.43031	Up	0.00130271	UBE2S	Ubiquitin-conjugating enzyme E2 S OS=Homo sapiens GN=UBE2S
	0.0971279	Q9HAU4	1.57544	Up	0.00053607	SMURF2	E3 ubiquitin-protein ligase SMURF2 OS=Homo sapiens GN=SMURF2
hsa04114 Oocyte meiosis	0.00674244	Q12834	1.71803	Up	0.00196277	CDC20	Cell division cycle protein 20 homolog OS=Homo sapiens GN=CDC20
	0.00674244	Q17RY0	1.37161	Up	0.0146644	CPEB4	Cytoplasmic polyadenylation element-binding protein 4 OS=Homo sapiens GN=CPEB4
	0.00674244	P53350	1.6174	Up	1.57303e-05	PLK1	Serine/threonine-protein kinase PLK1 OS=Homo sapiens GN=PLK1
	0.00674244	O14965	1.93005	Up	0.0036582	AURKA	Aurora kinase A OS=Homo sapiens GN=AURKA
	0.00674244	P14635	1.75078	Up	0.0057616	CCNB1	G2/mitotic-specific cyclin-B1 OS=Homo sapiens GN=CCNB1
hsa05211 Renal cell carcinoma	0.0423691	P10398	0.759914	Down	0.0016426	ARAF	Serine/threonine-protein kinase A-Raf OS=Homo sapiens GN=ARAF
	0.0423691	P14210	0.767323	Down	0.047097	HGF	Hepatocyte growth factor OS=Homo sapiens GN=HGF
	0.0423691	P05412	1.34995	Up	0.0184043	JUN	Transcription factor AP-1 OS=Homo sapiens GN=JUN
hsa04350 TGF-beta signaling pathway	0.00316346	Q9HAU4	1.57544	Up	0.00053607	SMURF2	E3 ubiquitin-protein ligase SMURF2 OS=Homo sapiens GN=SMURF2
	0.00316346	P08476	1.47752	Up	0.0031391	INHBA	Inhibin beta A chain OS=Homo sapiens GN=INHBA
	0.00316346	P19883	2.0356	Up	0.00034258	FST	Follistatin OS=Homo sapiens GN=FST
	0.00316346	P07585	0.759886	Down	0.040122	DCN	Decorin OS=Homo sapiens GN=DCN
hsa04310 Wnt signaling pathway	0.0812075	O94907	1.5835	Up	0.00179807	DKK1	Dickkopf-related protein 1 OS=Homo sapiens GN=DKK1
	0.0812075	P05412	1.34995	Up	0.0184043	JUN	Transcription factor AP-1 OS=Homo sapiens GN=JUN
	0.0812075	P15407	1.77534	Up	0.0065993	FOSL1	Fos-related antigen 1 OS=Homo sapiens GN=FOSL1
hsa05214 Glioma	0.133159	P10398	0.759914	Down	0.0016426	ARAF	Serine/threonine-protein kinase A-Raf OS=Homo sapiens GN=ARAF
	0.133159	P09619	0.700262	Down	0.000138981	PDGFRB	Platelet-derived growth factor receptor beta OS=Homo sapiens GN=PDGFRB
hsa05215 Prostate cancer	0.254647	P10398	0.759914	Down	0.0016426	ARAF	Serine/threonine-protein kinase A-Raf OS=Homo sapiens GN=ARAF
	0.254647	P09619	0.700262	Down	0.000138981	PDGFRB	Platelet-derived growth factor receptor beta OS=Homo sapiens GN=PDGFRB
hsa04610 Complement and coagulation cascades	0.000150912	P05121	1.68643	Up	7.7964e-05	SERPINE1	Plasminogen activator inhibitor 1 OS=Homo sapiens GN=SERPINE1
	0.000150912	P13726	1.41363	Up	0.0029568	F3	Tissue factor OS=Homo sapiens GN=F3
	0.000150912	P01024	3.31567	Up	0.00023592	C3	Complement C3 OS=Homo sapiens GN=C3
	0.000150912	P05120	1.50456	Up	4.7261e-07	SERPINB2	Plasminogen activator inhibitor 2 OS=Homo sapiens GN=SERPINB2
hsa05202 Transcriptional misregulation in cancer	0.302452	Q71DI3	1.4452	Up	0.0079988	HIST2H3A	Histone H3.2 OS=Homo sapiens GN=HIST2H3A
	0.302452	P20248	1.8449	Up	0.00020467	CCNA2	Cyclin-A2 OS=Homo sapiens GN=CCNA2
hsa04390 Hippo signaling pathway	0.308409	O15392	1.61209	Up	0.042119	BIRC5	Baculoviral IAP repeat-containing protein 5 OS=Homo sapiens GN=BIRC5
	0.308409	P05121	1.68643	Up	7.7964e-05	SERPINE1	Plasminogen activator inhibitor 1 OS=Homo sapiens GN=SERPINE1
hsa04068 FoxO signaling pathway	0.103189	P53350	1.6174	Up	1.57303e-05	PLK1	Serine/threonine-protein kinase PLK1 OS=Homo sapiens GN=PLK1
	0.103189	P10398	0.759914	Down	0.0016426	ARAF	Serine/threonine-protein kinase A-Raf OS=Homo sapiens GN=ARAF
	0.103189	P14635	1.75078	Up	0.0057616	CCNB1	G2/mitotic-specific cyclin-B1 OS=Homo sapiens GN=CCNB1
hsa04510 Focal adhesion	0.0131883	P02452	0.707192	Down	2.3929e-07	COL1A1	Collagen alpha-1(I) chain OS=Homo sapiens GN=COL1A1
	0.0131883	P14210	0.767323	Down	0.047097	HGF	Hepatocyte growth factor OS=Homo sapiens GN=HGF
	0.0131883	P09619	0.700262	Down	0.000138981	PDGFRB	Platelet-derived growth factor receptor beta OS=Homo sapiens GN=PDGFRB
	0.0131883	P05412	1.34995	Up	0.0184043	JUN	Transcription factor AP-1 OS=Homo sapiens GN=JUN
	0.0131883	P35442	0.731097	Down	0.00011524	THBS2	Thrombospondin-2 OS=Homo sapiens GN=THBS2
	0.0131883	P12111	1.31111	Up	5.7372e-07	COL6A3	Collagen alpha-3(VI) chain OS=Homo sapiens GN=COL6A3
hsa04110 Cell cycle	0.000313273	Q12834	1.71803	Up	0.00196277	CDC20	Cell division cycle protein 20 homolog OS=Homo sapiens GN=CDC20
	0.000313273	O14757	1.3307	Up	0.000195702	CHEK1	Serine/threonine-protein kinase Chk1 OS=Homo sapiens GN=CHEK1
	0.000313273	P53350	1.6174	Up	1.57303e-05	PLK1	Serine/threonine-protein kinase PLK1 OS=Homo sapiens GN=PLK1
	0.000313273	O60566	1.43231	Up	0.0048207	BUB1B	Mitotic checkpoint serine/threonine-protein kinase BUB1 beta OS=Homo sapiens GN=BUB1B
	0.000313273	P14635	1.75078	Up	0.0057616	CCNB1	G2/mitotic-specific cyclin-B1 OS=Homo sapiens GN=CCNB1
	0.000313273	P20248	1.8449	Up	0.00020467	CCNA2	Cyclin-A2 OS=Homo sapiens GN=CCNA2
	0.000313273	P33981	1.42825	Up	0.030901	TTK	Dual specificity protein kinase TTK OS=Homo sapiens GN=TTK
hsa05210 Colorectal cancer	0.0285353	O15392	1.61209	Up	0.042119	BIRC5	Baculoviral IAP repeat-containing protein 5 OS=Homo sapiens GN=BIRC5
	0.0285353	P10398	0.759914	Down	0.0016426	ARAF	Serine/threonine-protein kinase A-Raf OS=Homo sapiens GN=ARAF
	0.0285353	P05412	1.34995	Up	0.0184043	JUN	Transcription factor AP-1 OS=Homo sapiens GN=JUN
hsa05142 Chagas disease (American trypanosomiasis)	0.053971	P05121	1.68643	Up	7.7964e-05	SERPINE1	Plasminogen activator inhibitor 1 OS=Homo sapiens GN=SERPINE1
	0.053971	P01024	3.31567	Up	0.00023592	C3	Complement C3 OS=Homo sapiens GN=C3
	0.053971	P05412	1.34995	Up	0.0184043	JUN	Transcription factor AP-1 OS=Homo sapiens GN=JUN
hsa05144 Malaria	0.0292294	P14210	0.767323	Down	0.047097	HGF	Hepatocyte growth factor OS=Homo sapiens GN=HGF
	0.0292294	P35442	0.731097	Down	0.00011524	THBS2	Thrombospondin-2 OS=Homo sapiens GN=THBS2
hsa01522 Endocrine resistance	0.242709	P10398	0.759914	Down	0.0016426	ARAF	Serine/threonine-protein kinase A-Raf OS=Homo sapiens GN=ARAF
	0.242709	P05412	1.34995	Up	0.0184043	JUN	Transcription factor AP-1 OS=Homo sapiens GN=JUN
hsa05166 HTLV-I infection	0.00599593	Q12834	1.71803	Up	0.00196277	CDC20	Cell division cycle protein 20 homolog OS=Homo sapiens GN=CDC20
	0.00599593	O14757	1.3307	Up	0.000195702	CHEK1	Serine/threonine-protein kinase Chk1 OS=Homo sapiens GN=CHEK1
	0.00599593	O60566	1.43231	Up	0.0048207	BUB1B	Mitotic checkpoint serine/threonine-protein kinase BUB1 beta OS=Homo sapiens GN=BUB1B
	0.00599593	P09619	0.700262	Down	0.000138981	PDGFRB	Platelet-derived growth factor receptor beta OS=Homo sapiens GN=PDGFRB
	0.00599593	P14635	1.75078	Up	0.0057616	CCNB1	G2/mitotic-specific cyclin-B1 OS=Homo sapiens GN=CCNB1
	0.00599593	P05412	1.34995	Up	0.0184043	JUN	Transcription factor AP-1 OS=Homo sapiens GN=JUN
	0.00599593	P15407	1.77534	Up	0.0065993	FOSL1	Fos-related antigen 1 OS=Homo sapiens GN=FOSL1
hsa04974 Protein digestion and absorption	6.4111e-05	Q99715	0.722935	Down	5.4849e-07	COL12A1	Collagen alpha-1(XII) chain OS=Homo sapiens GN=COL12A1
	6.4111e-05	P02452	0.707192	Down	2.3929e-07	COL1A1	Collagen alpha-1(I) chain OS=Homo sapiens GN=COL1A1
	6.4111e-05	Q96QD8	0.759122	Down	0.003701	SLC38A2	Sodium-coupled neutral amino acid transporter 2 OS=Homo sapiens GN=SLC38A2
	6.4111e-05	P05997	0.768133	Down	0.0067596	COL5A2	Collagen alpha-2(V) chain OS=Homo sapiens GN=COL5A2
	6.4111e-05	P12111	1.31111	Up	5.7372e-07	COL6A3	Collagen alpha-3(VI) chain OS=Homo sapiens GN=COL6A3
hsa04115 p53 signaling pathway	0.00380413	P31350	1.95552	Up	1.64942e-05	RRM2	Ribonucleoside-diphosphate reductase subunit M2 OS=Homo sapiens GN=RRM2
	0.00380413	O14757	1.3307	Up	0.000195702	CHEK1	Serine/threonine-protein kinase Chk1 OS=Homo sapiens GN=CHEK1
	0.00380413	P05121	1.68643	Up	7.7964e-05	SERPINE1	Plasminogen activator inhibitor 1 OS=Homo sapiens GN=SERPINE1
	0.00380413	P14635	1.75078	Up	0.0057616	CCNB1	G2/mitotic-specific cyclin-B1 OS=Homo sapiens GN=CCNB1
hsa05140 Leishmaniasis	0.0727104	P01024	3.31567	Up	0.00023592	C3	Complement C3 OS=Homo sapiens GN=C3
	0.0727104	P05412	1.34995	Up	0.0184043	JUN	Transcription factor AP-1 OS=Homo sapiens GN=JUN
hsa05231 Choline metabolism in cancer	0.260624	P09619	0.700262	Down	0.000138981	PDGFRB	Platelet-derived growth factor receptor beta OS=Homo sapiens GN=PDGFRB
	0.260624	P05412	1.34995	Up	0.0184043	JUN	Transcription factor AP-1 OS=Homo sapiens GN=JUN
hsa04151 PI3K-Akt signaling pathway	0.0796883	P02452	0.707192	Down	2.3929e-07	COL1A1	Collagen alpha-1(I) chain OS=Homo sapiens GN=COL1A1
	0.0796883	P14210	0.767323	Down	0.047097	HGF	Hepatocyte growth factor OS=Homo sapiens GN=HGF
	0.0796883	P09619	0.700262	Down	0.000138981	PDGFRB	Platelet-derived growth factor receptor beta OS=Homo sapiens GN=PDGFRB
	0.0796883	P35442	0.731097	Down	0.00011524	THBS2	Thrombospondin-2 OS=Homo sapiens GN=THBS2
	0.0796883	P12111	1.31111	Up	5.7372e-07	COL6A3	Collagen alpha-3(VI) chain OS=Homo sapiens GN=COL6A3
hsa05218 Melanoma	0.0175905	P10398	0.759914	Down	0.0016426	ARAF	Serine/threonine-protein kinase A-Raf OS=Homo sapiens GN=ARAF
	0.0175905	P14210	0.767323	Down	0.047097	HGF	Hepatocyte growth factor OS=Homo sapiens GN=HGF
	0.0175905	P09619	0.700262	Down	0.000138981	PDGFRB	Platelet-derived growth factor receptor beta OS=Homo sapiens GN=PDGFRB

## Sheet: P4N24 vs. P4C24
KEGG pathway	Fisher's exact test p value	Protein accession	P4N24/P4C24 Ratio	Regulated Type	P4N24/P4C24 P value	Gene name	Protein description
hsa04923 Regulation of lipolysis in adipocytes	0.0131235	P35354	1.39723	Up	0.00244	PTGS2	Prostaglandin G/H synthase 2 OS=Homo sapiens GN=PTGS2
	0.0131235	Q99685	0.702163	Down	0.0025416	MGLL	Monoglyceride lipase OS=Homo sapiens GN=MGLL
hsa05200 Pathways in cancer	0.202245	P23229	0.677068	Down	0.00032273	ITGA6	Integrin alpha-6 OS=Homo sapiens GN=ITGA6
	0.202245	Q16363	1.32338	Up	0.039799	LAMA4	Laminin subunit alpha-4 OS=Homo sapiens GN=LAMA4
	0.202245	P35354	1.39723	Up	0.00244	PTGS2	Prostaglandin G/H synthase 2 OS=Homo sapiens GN=PTGS2
hsa04261 Adrenergic signaling in cardiomyocytes	0.0110643	P07951	1.31848	Up	0.00152073	TPM2	Tropomyosin beta chain OS=Homo sapiens GN=TPM2
	0.0110643	P09493	1.42561	Up	0.0070049	TPM1	Tropomyosin alpha-1 chain OS=Homo sapiens GN=TPM1
	0.0110643	Q9NZT1	0.705727	Down	0.034585	CALML5	Calmodulin-like protein 5 OS=Homo sapiens GN=CALML5
hsa05206 MicroRNAs in cancer	0.0047089	Q07820	1.32909	Up	0.011555	MCL1	Induced myeloid leukemia cell differentiation protein Mcl-1 OS=Homo sapiens GN=MCL1
	0.0047089	P35354	1.39723	Up	0.00244	PTGS2	Prostaglandin G/H synthase 2 OS=Homo sapiens GN=PTGS2
	0.0047089	P09493	1.42561	Up	0.0070049	TPM1	Tropomyosin alpha-1 chain OS=Homo sapiens GN=TPM1
	0.0047089	P00749	0.620253	Down	0.0103973	PLAU	Urokinase-type plasminogen activator OS=Homo sapiens GN=PLAU
hsa05222 Small cell lung cancer	0.00622198	P23229	0.677068	Down	0.00032273	ITGA6	Integrin alpha-6 OS=Homo sapiens GN=ITGA6
	0.00622198	Q16363	1.32338	Up	0.039799	LAMA4	Laminin subunit alpha-4 OS=Homo sapiens GN=LAMA4
	0.00622198	P35354	1.39723	Up	0.00244	PTGS2	Prostaglandin G/H synthase 2 OS=Homo sapiens GN=PTGS2
hsa04921 Oxytocin signaling pathway	0.0980566	P35354	1.39723	Up	0.00244	PTGS2	Prostaglandin G/H synthase 2 OS=Homo sapiens GN=PTGS2
	0.0980566	Q9NZT1	0.705727	Down	0.034585	CALML5	Calmodulin-like protein 5 OS=Homo sapiens GN=CALML5
hsa04514 Cell adhesion molecules (CAMs)	0.0313849	Q9BQ51	1.34957	Up	0.0195413	PDCD1LG2	Programmed cell death 1 ligand 2 OS=Homo sapiens GN=PDCD1LG2
	0.0313849	P23229	0.677068	Down	0.00032273	ITGA6	Integrin alpha-6 OS=Homo sapiens GN=ITGA6
hsa04512 ECM-receptor interaction	0.0361188	P23229	0.677068	Down	0.00032273	ITGA6	Integrin alpha-6 OS=Homo sapiens GN=ITGA6
	0.0361188	Q16363	1.32338	Up	0.039799	LAMA4	Laminin subunit alpha-4 OS=Homo sapiens GN=LAMA4
hsa04723 Retrograde endocannabinoid signaling	0.0298669	P35354	1.39723	Up	0.00244	PTGS2	Prostaglandin G/H synthase 2 OS=Homo sapiens GN=PTGS2
	0.0298669	Q99685	0.702163	Down	0.0025416	MGLL	Monoglyceride lipase OS=Homo sapiens GN=MGLL
hsa05133 Pertussis	0.0298669	P01024	3.72925	Up	0.00020324	C3	Complement C3 OS=Homo sapiens GN=C3
	0.0298669	Q9NZT1	0.705727	Down	0.034585	CALML5	Calmodulin-like protein 5 OS=Homo sapiens GN=CALML5
hsa04064 NF-kappa B signaling pathway	0.0556011	P35354	1.39723	Up	0.00244	PTGS2	Prostaglandin G/H synthase 2 OS=Homo sapiens GN=PTGS2
	0.0556011	P00749	0.620253	Down	0.0103973	PLAU	Urokinase-type plasminogen activator OS=Homo sapiens GN=PLAU
hsa04630 Jak-STAT signaling pathway	0.0361188	Q07820	1.32909	Up	0.011555	MCL1	Induced myeloid leukemia cell differentiation protein Mcl-1 OS=Homo sapiens GN=MCL1
	0.0361188	Q13642	1.55634	Up	0.0116047	FHL1	Four and a half LIM domains protein 1 OS=Homo sapiens GN=FHL1
hsa05410 Hypertrophic cardiomyopathy (HCM)	0.00274137	P23229	0.677068	Down	0.00032273	ITGA6	Integrin alpha-6 OS=Homo sapiens GN=ITGA6
	0.00274137	P07951	1.31848	Up	0.00152073	TPM2	Tropomyosin beta chain OS=Homo sapiens GN=TPM2
	0.00274137	P09493	1.42561	Up	0.0070049	TPM1	Tropomyosin alpha-1 chain OS=Homo sapiens GN=TPM1
hsa04260 Cardiac muscle contraction	0.0313849	P07951	1.31848	Up	0.00152073	TPM2	Tropomyosin beta chain OS=Homo sapiens GN=TPM2
	0.0313849	P09493	1.42561	Up	0.0070049	TPM1	Tropomyosin alpha-1 chain OS=Homo sapiens GN=TPM1
hsa05414 Dilated cardiomyopathy	0.00316656	P23229	0.677068	Down	0.00032273	ITGA6	Integrin alpha-6 OS=Homo sapiens GN=ITGA6
	0.00316656	P07951	1.31848	Up	0.00152073	TPM2	Tropomyosin beta chain OS=Homo sapiens GN=TPM2
	0.00316656	P09493	1.42561	Up	0.0070049	TPM1	Tropomyosin alpha-1 chain OS=Homo sapiens GN=TPM1
hsa04915 Estrogen signaling pathway	0.0654465	P0DMV9	0.377574	Down	5.193e-08	HSPA1B	Heat shock 70 kDa protein 1B OS=Homo sapiens GN=HSPA1B
	0.0654465	Q9NZT1	0.705727	Down	0.034585	CALML5	Calmodulin-like protein 5 OS=Homo sapiens GN=CALML5
hsa05152 Tuberculosis	0.0208609	P23511	0.754722	Down	0.0002624	NFYA	Nuclear transcription factor Y subunit alpha OS=Homo sapiens GN=NFYA
	0.0208609	P01024	3.72925	Up	0.00020324	C3	Complement C3 OS=Homo sapiens GN=C3
	0.0208609	Q9NZT1	0.705727	Down	0.034585	CALML5	Calmodulin-like protein 5 OS=Homo sapiens GN=CALML5
hsa04610 Complement and coagulation cascades	6.64949e-06	P10909	0.755692	Down	0.0094639	CLU	Clusterin OS=Homo sapiens GN=CLU
	6.64949e-06	P13726	1.40824	Up	0.00031832	F3	Tissue factor OS=Homo sapiens GN=F3
	6.64949e-06	P00749	0.620253	Down	0.0103973	PLAU	Urokinase-type plasminogen activator OS=Homo sapiens GN=PLAU
	6.64949e-06	P01024	3.72925	Up	0.00020324	C3	Complement C3 OS=Homo sapiens GN=C3
hsa04612 Antigen processing and presentation	0.0201317	P0DMV9	0.377574	Down	5.193e-08	HSPA1B	Heat shock 70 kDa protein 1B OS=Homo sapiens GN=HSPA1B
	0.0201317	P23511	0.754722	Down	0.0002624	NFYA	Nuclear transcription factor Y subunit alpha OS=Homo sapiens GN=NFYA
hsa04510 Focal adhesion	0.233015	P23229	0.677068	Down	0.00032273	ITGA6	Integrin alpha-6 OS=Homo sapiens GN=ITGA6
	0.233015	Q16363	1.32338	Up	0.039799	LAMA4	Laminin subunit alpha-4 OS=Homo sapiens GN=LAMA4
hsa05145 Toxoplasmosis	0.00926607	P0DMV9	0.377574	Down	5.193e-08	HSPA1B	Heat shock 70 kDa protein 1B OS=Homo sapiens GN=HSPA1B
	0.00926607	P23229	0.677068	Down	0.00032273	ITGA6	Integrin alpha-6 OS=Homo sapiens GN=ITGA6
	0.00926607	Q16363	1.32338	Up	0.039799	LAMA4	Laminin subunit alpha-4 OS=Homo sapiens GN=LAMA4
hsa04015 Rap1 signaling pathway	0.149609	Q8WWN8	1.39613	Up	6.3529e-05	ARAP3	"Arf-GAP with Rho-GAP domain, ANK repeat and PH domain-containing protein 3 OS=Homo sapiens GN=ARAP3"
	0.149609	Q9NZT1	0.705727	Down	0.034585	CALML5	Calmodulin-like protein 5 OS=Homo sapiens GN=CALML5
hsa05134 Legionellosis	0.0329332	P0DMV9	0.377574	Down	5.193e-08	HSPA1B	Heat shock 70 kDa protein 1B OS=Homo sapiens GN=HSPA1B
	0.0329332	P01024	3.72925	Up	0.00020324	C3	Complement C3 OS=Homo sapiens GN=C3
hsa05140 Leishmaniasis	0.0176521	P35354	1.39723	Up	0.00244	PTGS2	Prostaglandin G/H synthase 2 OS=Homo sapiens GN=PTGS2
	0.0176521	P01024	3.72925	Up	0.00020324	C3	Complement C3 OS=Homo sapiens GN=C3
hsa04024 cAMP signaling pathway	0.107418	Q8WWN8	1.39613	Up	6.3529e-05	ARAP3	"Arf-GAP with Rho-GAP domain, ANK repeat and PH domain-containing protein 3 OS=Homo sapiens GN=ARAP3"
	0.107418	Q9NZT1	0.705727	Down	0.034585	CALML5	Calmodulin-like protein 5 OS=Homo sapiens GN=CALML5
hsa04151 PI3K-Akt signaling pathway	0.089325	Q07820	1.32909	Up	0.011555	MCL1	Induced myeloid leukemia cell differentiation protein Mcl-1 OS=Homo sapiens GN=MCL1
	0.089325	P23229	0.677068	Down	0.00032273	ITGA6	Integrin alpha-6 OS=Homo sapiens GN=ITGA6
	0.089325	Q16363	1.32338	Up	0.039799	LAMA4	Laminin subunit alpha-4 OS=Homo sapiens GN=LAMA4

## Sheet: P4N24 vs. P10N24
KEGG pathway	Fisher's exact test p value	Protein accession	P4N24 vs. P10N24 Ratio	Regulated Type	P4N24 vs. P10N24 P value	Gene name	Protein description
hsa05224 Breast cancer	0.129714	P24385	0.758655	Down	0.021764	CCND1	G1/S-specific cyclin-D1 OS=Homo sapiens GN=CCND1
	0.129714	P41221	0.695519	Down	0.000101894	WNT5A	Protein Wnt-5a OS=Homo sapiens GN=WNT5A
	0.129714	P10398	0.766037	Down	0.00064152	ARAF	Serine/threonine-protein kinase A-Raf OS=Homo sapiens GN=ARAF
hsa04360 Axon guidance	0.230558	Q15118	0.759966	Down	0.015417	PDK1	"[Pyruvate dehydrogenase (acetyl-transferring)] kinase isozyme 1, mitochondrial OS=Homo sapiens GN=PDK1"
	0.230558	O14786	0.768814	Down	0.00042297	NRP1	Neuropilin-1 OS=Homo sapiens GN=NRP1
	0.230558	P41221	0.695519	Down	0.000101894	WNT5A	Protein Wnt-5a OS=Homo sapiens GN=WNT5A
hsa05416 Viral myocarditis	0.1403	P05362	0.419035	Down	8.1874e-05	ICAM1	Intercellular adhesion molecule 1 OS=Homo sapiens GN=ICAM1
	0.1403	P24385	0.758655	Down	0.021764	CCND1	G1/S-specific cyclin-D1 OS=Homo sapiens GN=CCND1
hsa05034 Alcoholism	0.00250595	P61952	0.639708	Down	0.0038376	GNG11	Guanine nucleotide-binding protein G(I)/G(S)/G(O) subunit gamma-11 OS=Homo sapiens GN=GNG11
	0.00250595	P16104	1.37566	Up	0.032062	H2AFX	Histone H2AX OS=Homo sapiens GN=H2AFX
	0.00250595	P10398	0.766037	Down	0.00064152	ARAF	Serine/threonine-protein kinase A-Raf OS=Homo sapiens GN=ARAF
	0.00250595	Q71DI3	1.57187	Up	0.0053381	HIST2H3A	Histone H3.2 OS=Homo sapiens GN=HIST2H3A
	0.00250595	Q99808	1.36773	Up	0.006085	SLC29A1	Equilibrative nucleoside transporter 1 OS=Homo sapiens GN=SLC29A1
	0.00250595	Q8N257	1.34966	Up	0.045799	HIST3H2BB	Histone H2B type 3-B OS=Homo sapiens GN=HIST3H2BB
hsa05204 Chemical carcinogenesis	0.0605995	P35354	0.566802	Down	5.5069e-05	PTGS2	Prostaglandin G/H synthase 2 OS=Homo sapiens GN=PTGS2
	0.0605995	P47895	1.36419	Up	3.8339e-05	ALDH1A3	Aldehyde dehydrogenase family 1 member A3 OS=Homo sapiens GN=ALDH1A3
hsa05162 Measles	0.159681	P01584	0.506178	Down	0.0047441	IL1B	Interleukin-1 beta OS=Homo sapiens GN=IL1B
	0.159681	P24385	0.758655	Down	0.021764	CCND1	G1/S-specific cyclin-D1 OS=Homo sapiens GN=CCND1
	0.159681	O14763	0.747847	Down	0.0171015	TNFRSF10B	Tumor necrosis factor receptor superfamily member 10B OS=Homo sapiens GN=TNFRSF10B
hsa05223 Non-small cell lung cancer	0.185652	P24385	0.758655	Down	0.021764	CCND1	G1/S-specific cyclin-D1 OS=Homo sapiens GN=CCND1
	0.185652	P10398	0.766037	Down	0.00064152	ARAF	Serine/threonine-protein kinase A-Raf OS=Homo sapiens GN=ARAF
hsa04975 Fat digestion and absorption	0.00350929	O95477	0.484371	Down	0.0099566	ABCA1	ATP-binding cassette sub-family A member 1 OS=Homo sapiens GN=ABCA1
	0.00350929	Q8WTV0	0.718519	Down	0.0385	SCARB1	Scavenger receptor class B member 1 OS=Homo sapiens GN=SCARB1
	0.00350929	P04114	0.562527	Down	0.0166027	APOB	Apolipoprotein B-100 OS=Homo sapiens GN=APOB
hsa05222 Small cell lung cancer	0.00455099	P61024	1.39558	Up	0.00045669	CKS1B	Cyclin-dependent kinases regulatory subunit 1 OS=Homo sapiens GN=CKS1B
	0.00455099	P02751	0.689748	Down	8.1172e-08	FN1	Fibronectin OS=Homo sapiens GN=FN1
	0.00455099	P24385	0.758655	Down	0.021764	CCND1	G1/S-specific cyclin-D1 OS=Homo sapiens GN=CCND1
	0.00455099	Q16363	0.550915	Down	0.0051785	LAMA4	Laminin subunit alpha-4 OS=Homo sapiens GN=LAMA4
	0.00455099	P35354	0.566802	Down	5.5069e-05	PTGS2	Prostaglandin G/H synthase 2 OS=Homo sapiens GN=PTGS2
hsa00240 Pyrimidine metabolism	0.259289	P31350	1.43827	Up	1.96642e-05	RRM2	Ribonucleoside-diphosphate reductase subunit M2 OS=Homo sapiens GN=RRM2
	0.259289	P04818	1.38227	Up	0.00087749	TYMS	Thymidylate synthase OS=Homo sapiens GN=TYMS
	0.259289	P49643	1.35793	Up	0.0020599	PRIM2	DNA primase large subunit OS=Homo sapiens GN=PRIM2
hsa04726 Serotonergic synapse	0.00735237	P61952	0.639708	Down	0.0038376	GNG11	Guanine nucleotide-binding protein G(I)/G(S)/G(O) subunit gamma-11 OS=Homo sapiens GN=GNG11
	0.00735237	P35354	0.566802	Down	5.5069e-05	PTGS2	Prostaglandin G/H synthase 2 OS=Homo sapiens GN=PTGS2
	0.00735237	P10398	0.766037	Down	0.00064152	ARAF	Serine/threonine-protein kinase A-Raf OS=Homo sapiens GN=ARAF
	0.00735237	P05067	0.677837	Down	0.00199779	APP	Amyloid beta A4 protein OS=Homo sapiens GN=APP
hsa04380 Osteoclast differentiation	0.382695	P01584	0.506178	Down	0.0047441	IL1B	Interleukin-1 beta OS=Homo sapiens GN=IL1B
	0.382695	Q9NQC7	1.31476	Up	0.0126579	CYLD	Ubiquitin carboxyl-terminal hydrolase CYLD OS=Homo sapiens GN=CYLD
hsa05322 Systemic lupus erythematosus	0.00198529	P16104	1.37566	Up	0.032062	H2AFX	Histone H2AX OS=Homo sapiens GN=H2AFX
	0.00198529	Q71DI3	1.57187	Up	0.0053381	HIST2H3A	Histone H3.2 OS=Homo sapiens GN=HIST2H3A
	0.00198529	P01024	4.61053	Up	0.00020306	C3	Complement C3 OS=Homo sapiens GN=C3
	0.00198529	Q8N257	1.34966	Up	0.045799	HIST3H2BB	Histone H2B type 3-B OS=Homo sapiens GN=HIST3H2BB
hsa05323 Rheumatoid arthritis	0.0207347	P01584	0.506178	Down	0.0047441	IL1B	Interleukin-1 beta OS=Homo sapiens GN=IL1B
	0.0207347	P09341	0.752196	Down	0.003136	CXCL1	Growth-regulated alpha protein OS=Homo sapiens GN=CXCL1
	0.0207347	P05362	0.419035	Down	8.1874e-05	ICAM1	Intercellular adhesion molecule 1 OS=Homo sapiens GN=ICAM1
hsa05219 Bladder cancer	0.0980566	P24385	0.758655	Down	0.021764	CCND1	G1/S-specific cyclin-D1 OS=Homo sapiens GN=CCND1
	0.0980566	P10398	0.766037	Down	0.00064152	ARAF	Serine/threonine-protein kinase A-Raf OS=Homo sapiens GN=ARAF
hsa05143 African trypanosomiasis	0.00227442	P01584	0.506178	Down	0.0047441	IL1B	Interleukin-1 beta OS=Homo sapiens GN=IL1B
	0.00227442	P05362	0.419035	Down	8.1874e-05	ICAM1	Intercellular adhesion molecule 1 OS=Homo sapiens GN=ICAM1
	0.00227442	Q16363	0.550915	Down	0.0051785	LAMA4	Laminin subunit alpha-4 OS=Homo sapiens GN=LAMA4
hsa05220 Chronic myeloid leukemia	0.336069	P24385	0.758655	Down	0.021764	CCND1	G1/S-specific cyclin-D1 OS=Homo sapiens GN=CCND1
	0.336069	P10398	0.766037	Down	0.00064152	ARAF	Serine/threonine-protein kinase A-Raf OS=Homo sapiens GN=ARAF
hsa04630 Jak-STAT signaling pathway	0.216936	P24385	0.758655	Down	0.021764	CCND1	G1/S-specific cyclin-D1 OS=Homo sapiens GN=CCND1
	0.216936	Q13642	2.05846	Up	0.00055909	FHL1	Four and a half LIM domains protein 1 OS=Homo sapiens GN=FHL1
hsa01523 Antifolate resistance	0.00508678	P01584	0.506178	Down	0.0047441	IL1B	Interleukin-1 beta OS=Homo sapiens GN=IL1B
	0.00508678	P00374	1.37037	Up	0.0026359	DHFR	Dihydrofolate reductase OS=Homo sapiens GN=DHFR
	0.00508678	P04818	1.38227	Up	0.00087749	TYMS	Thymidylate synthase OS=Homo sapiens GN=TYMS
hsa04310 Wnt signaling pathway	0.154543	O94907	1.65104	Up	0.0102976	DKK1	Dickkopf-related protein 1 OS=Homo sapiens GN=DKK1
	0.154543	P24385	0.758655	Down	0.021764	CCND1	G1/S-specific cyclin-D1 OS=Homo sapiens GN=CCND1
	0.154543	P41221	0.695519	Down	0.000101894	WNT5A	Protein Wnt-5a OS=Homo sapiens GN=WNT5A
hsa05215 Prostate cancer	0.375009	P24385	0.758655	Down	0.021764	CCND1	G1/S-specific cyclin-D1 OS=Homo sapiens GN=CCND1
	0.375009	P10398	0.766037	Down	0.00064152	ARAF	Serine/threonine-protein kinase A-Raf OS=Homo sapiens GN=ARAF
hsa05146 Amoebiasis	0.0135154	P01584	0.506178	Down	0.0047441	IL1B	Interleukin-1 beta OS=Homo sapiens GN=IL1B
	0.0135154	P09341	0.752196	Down	0.003136	CXCL1	Growth-regulated alpha protein OS=Homo sapiens GN=CXCL1
	0.0135154	P02751	0.689748	Down	8.1172e-08	FN1	Fibronectin OS=Homo sapiens GN=FN1
	0.0135154	Q16363	0.550915	Down	0.0051785	LAMA4	Laminin subunit alpha-4 OS=Homo sapiens GN=LAMA4
hsa04390 Hippo signaling pathway	0.186123	P29279	0.607418	Down	0.00029631	CTGF	Connective tissue growth factor OS=Homo sapiens GN=CTGF
	0.186123	P24385	0.758655	Down	0.021764	CCND1	G1/S-specific cyclin-D1 OS=Homo sapiens GN=CCND1
	0.186123	P41221	0.695519	Down	0.000101894	WNT5A	Protein Wnt-5a OS=Homo sapiens GN=WNT5A
hsa04913 Ovarian steroidogenesis	0.0299945	P35354	0.566802	Down	5.5069e-05	PTGS2	Prostaglandin G/H synthase 2 OS=Homo sapiens GN=PTGS2
	0.0299945	Q8WTV0	0.718519	Down	0.0385	SCARB1	Scavenger receptor class B member 1 OS=Homo sapiens GN=SCARB1
hsa00830 Retinol metabolism	0.000710305	O75911	0.731456	Down	0.0157811	DHRS3	Short-chain dehydrogenase/reductase 3 OS=Homo sapiens GN=DHRS3
	0.000710305	P00352	1.41392	Up	0.00025682	ALDH1A1	Retinal dehydrogenase 1 OS=Homo sapiens GN=ALDH1A1
	0.000710305	Q8IZV5	0.703078	Down	0.00046461	RDH10	Retinol dehydrogenase 10 OS=Homo sapiens GN=RDH10
hsa04110 Cell cycle	0.102432	Q12834	1.45985	Up	0.0155751	CDC20	Cell division cycle protein 20 homolog OS=Homo sapiens GN=CDC20
	0.102432	P24385	0.758655	Down	0.021764	CCND1	G1/S-specific cyclin-D1 OS=Homo sapiens GN=CCND1
	0.102432	P14635	1.31186	Up	0.033605	CCNB1	G2/mitotic-specific cyclin-B1 OS=Homo sapiens GN=CCNB1
	0.102432	P20248	1.32432	Up	0.0051816	CCNA2	Cyclin-A2 OS=Homo sapiens GN=CCNA2
hsa05144 Malaria	0.0495219	P01584	0.506178	Down	0.0047441	IL1B	Interleukin-1 beta OS=Homo sapiens GN=IL1B
	0.0495219	P05362	0.419035	Down	8.1874e-05	ICAM1	Intercellular adhesion molecule 1 OS=Homo sapiens GN=ICAM1
hsa01522 Endocrine resistance	0.359529	P24385	0.758655	Down	0.021764	CCND1	G1/S-specific cyclin-D1 OS=Homo sapiens GN=CCND1
	0.359529	P10398	0.766037	Down	0.00064152	ARAF	Serine/threonine-protein kinase A-Raf OS=Homo sapiens GN=ARAF
hsa05166 HTLV-I infection	0.0736653	Q12834	1.45985	Up	0.0155751	CDC20	Cell division cycle protein 20 homolog OS=Homo sapiens GN=CDC20
	0.0736653	O14786	0.768814	Down	0.00042297	NRP1	Neuropilin-1 OS=Homo sapiens GN=NRP1
	0.0736653	P05362	0.419035	Down	8.1874e-05	ICAM1	Intercellular adhesion molecule 1 OS=Homo sapiens GN=ICAM1
	0.0736653	P24385	0.758655	Down	0.021764	CCND1	G1/S-specific cyclin-D1 OS=Homo sapiens GN=CCND1
	0.0736653	P41221	0.695519	Down	0.000101894	WNT5A	Protein Wnt-5a OS=Homo sapiens GN=WNT5A
	0.0736653	P14635	1.31186	Up	0.033605	CCNB1	G2/mitotic-specific cyclin-B1 OS=Homo sapiens GN=CCNB1
hsa05134 Legionellosis	0.0490255	P01584	0.506178	Down	0.0047441	IL1B	Interleukin-1 beta OS=Homo sapiens GN=IL1B
	0.0490255	P09341	0.752196	Down	0.003136	CXCL1	Growth-regulated alpha protein OS=Homo sapiens GN=CXCL1
	0.0490255	P01024	4.61053	Up	0.00020306	C3	Complement C3 OS=Homo sapiens GN=C3
hsa04115 p53 signaling pathway	0.0105762	P31350	1.43827	Up	1.96642e-05	RRM2	Ribonucleoside-diphosphate reductase subunit M2 OS=Homo sapiens GN=RRM2
	0.0105762	P24385	0.758655	Down	0.021764	CCND1	G1/S-specific cyclin-D1 OS=Homo sapiens GN=CCND1
	0.0105762	O14763	0.747847	Down	0.0171015	TNFRSF10B	Tumor necrosis factor receptor superfamily member 10B OS=Homo sapiens GN=TNFRSF10B
	0.0105762	P14635	1.31186	Up	0.033605	CCNB1	G2/mitotic-specific cyclin-B1 OS=Homo sapiens GN=CCNB1
hsa05218 Melanoma	0.170279	P24385	0.758655	Down	0.021764	CCND1	G1/S-specific cyclin-D1 OS=Homo sapiens GN=CCND1
	0.170279	P10398	0.766037	Down	0.00064152	ARAF	Serine/threonine-protein kinase A-Raf OS=Homo sapiens GN=ARAF
hsa05203 Viral carcinogenesis	0.128831	Q12834	1.45985	Up	0.0155751	CDC20	Cell division cycle protein 20 homolog OS=Homo sapiens GN=CDC20
	0.128831	P24385	0.758655	Down	0.021764	CCND1	G1/S-specific cyclin-D1 OS=Homo sapiens GN=CCND1
	0.128831	P01024	4.61053	Up	0.00020306	C3	Complement C3 OS=Homo sapiens GN=C3
	0.128831	P20248	1.32432	Up	0.0051816	CCNA2	Cyclin-A2 OS=Homo sapiens GN=CCNA2
	0.128831	Q8N257	1.34966	Up	0.045799	HIST3H2BB	Histone H2B type 3-B OS=Homo sapiens GN=HIST3H2BB
hsa04650 Natural killer cell mediated cytotoxicity	0.0851712	P05362	0.419035	Down	8.1874e-05	ICAM1	Intercellular adhesion molecule 1 OS=Homo sapiens GN=ICAM1
	0.0851712	O14763	0.747847	Down	0.0171015	TNFRSF10B	Tumor necrosis factor receptor superfamily member 10B OS=Homo sapiens GN=TNFRSF10B
	0.0851712	P10398	0.766037	Down	0.00064152	ARAF	Serine/threonine-protein kinase A-Raf OS=Homo sapiens GN=ARAF
hsa05200 Pathways in cancer	0.0332892	P24385	0.758655	Down	0.021764	CCND1	G1/S-specific cyclin-D1 OS=Homo sapiens GN=CCND1
	0.0332892	P41221	0.695519	Down	0.000101894	WNT5A	Protein Wnt-5a OS=Homo sapiens GN=WNT5A
	0.0332892	P10398	0.766037	Down	0.00064152	ARAF	Serine/threonine-protein kinase A-Raf OS=Homo sapiens GN=ARAF
	0.0332892	P61952	0.639708	Down	0.0038376	GNG11	Guanine nucleotide-binding protein G(I)/G(S)/G(O) subunit gamma-11 OS=Homo sapiens GN=GNG11
	0.0332892	P02751	0.689748	Down	8.1172e-08	FN1	Fibronectin OS=Homo sapiens GN=FN1
	0.0332892	P61024	1.39558	Up	0.00045669	CKS1B	Cyclin-dependent kinases regulatory subunit 1 OS=Homo sapiens GN=CKS1B
	0.0332892	Q16363	0.550915	Down	0.0051785	LAMA4	Laminin subunit alpha-4 OS=Homo sapiens GN=LAMA4
	0.0332892	P35354	0.566802	Down	5.5069e-05	PTGS2	Prostaglandin G/H synthase 2 OS=Homo sapiens GN=PTGS2
	0.0332892	P20248	1.32432	Up	0.0051816	CCNA2	Cyclin-A2 OS=Homo sapiens GN=CCNA2
hsa04621 NOD-like receptor signaling pathway	0.166822	P01584	0.506178	Down	0.0047441	IL1B	Interleukin-1 beta OS=Homo sapiens GN=IL1B
	0.166822	P58335	0.75403	Down	0.00033782	ANTXR2	Anthrax toxin receptor 2 OS=Homo sapiens GN=ANTXR2
	0.166822	P09341	0.752196	Down	0.003136	CXCL1	Growth-regulated alpha protein OS=Homo sapiens GN=CXCL1
	0.166822	Q96PP9	1.43641	Up	0.0032393	GBP4	Guanylate-binding protein 4 OS=Homo sapiens GN=GBP4
hsa05205 Proteoglycans in cancer	0.0484558	P02751	0.689748	Down	8.1172e-08	FN1	Fibronectin OS=Homo sapiens GN=FN1
	0.0484558	P24385	0.758655	Down	0.021764	CCND1	G1/S-specific cyclin-D1 OS=Homo sapiens GN=CCND1
	0.0484558	P41221	0.695519	Down	0.000101894	WNT5A	Protein Wnt-5a OS=Homo sapiens GN=WNT5A
	0.0484558	P35625	0.730057	Down	0.00059728	TIMP3	Metalloproteinase inhibitor 3 OS=Homo sapiens GN=TIMP3
	0.0484558	P10398	0.766037	Down	0.00064152	ARAF	Serine/threonine-protein kinase A-Raf OS=Homo sapiens GN=ARAF
	0.0484558	P00749	0.432777	Down	0.0100564	PLAU	Urokinase-type plasminogen activator OS=Homo sapiens GN=PLAU
hsa05206 MicroRNAs in cancer	0.0502753	P24385	0.758655	Down	0.021764	CCND1	G1/S-specific cyclin-D1 OS=Homo sapiens GN=CCND1
	0.0502753	P52926	0.722561	Down	5.8464e-05	HMGA2	High mobility group protein HMGI-C OS=Homo sapiens GN=HMGA2
	0.0502753	P35354	0.566802	Down	5.5069e-05	PTGS2	Prostaglandin G/H synthase 2 OS=Homo sapiens GN=PTGS2
	0.0502753	P35625	0.730057	Down	0.00059728	TIMP3	Metalloproteinase inhibitor 3 OS=Homo sapiens GN=TIMP3
	0.0502753	P00749	0.432777	Down	0.0100564	PLAU	Urokinase-type plasminogen activator OS=Homo sapiens GN=PLAU
hsa04914 Progesterone-mediated oocyte maturation	0.120222	P10398	0.766037	Down	0.00064152	ARAF	Serine/threonine-protein kinase A-Raf OS=Homo sapiens GN=ARAF
	0.120222	P14635	1.31186	Up	0.033605	CCNB1	G2/mitotic-specific cyclin-B1 OS=Homo sapiens GN=CCNB1
	0.120222	P20248	1.32432	Up	0.0051816	CCNA2	Cyclin-A2 OS=Homo sapiens GN=CCNA2
hsa04668 TNF signaling pathway	0.0109623	P01584	0.506178	Down	0.0047441	IL1B	Interleukin-1 beta OS=Homo sapiens GN=IL1B
	0.0109623	P09341	0.752196	Down	0.003136	CXCL1	Growth-regulated alpha protein OS=Homo sapiens GN=CXCL1
	0.0109623	P05362	0.419035	Down	8.1874e-05	ICAM1	Intercellular adhesion molecule 1 OS=Homo sapiens GN=ICAM1
	0.0109623	P35354	0.566802	Down	5.5069e-05	PTGS2	Prostaglandin G/H synthase 2 OS=Homo sapiens GN=PTGS2
	0.0109623	P50281	0.765727	Down	0.00054281	MMP14	Matrix metalloproteinase-14 OS=Homo sapiens GN=MMP14
hsa04933 AGE-RAGE signaling pathway in diabetic complications	0.00781344	P01584	0.506178	Down	0.0047441	IL1B	Interleukin-1 beta OS=Homo sapiens GN=IL1B
	0.00781344	P05362	0.419035	Down	8.1874e-05	ICAM1	Intercellular adhesion molecule 1 OS=Homo sapiens GN=ICAM1
	0.00781344	P02751	0.689748	Down	8.1172e-08	FN1	Fibronectin OS=Homo sapiens GN=FN1
	0.00781344	P13726	0.754497	Down	0.0039584	F3	Tissue factor OS=Homo sapiens GN=F3
	0.00781344	P24385	0.758655	Down	0.021764	CCND1	G1/S-specific cyclin-D1 OS=Homo sapiens GN=CCND1
hsa05221 Acute myeloid leukemia	0.0429484	P24385	0.758655	Down	0.021764	CCND1	G1/S-specific cyclin-D1 OS=Homo sapiens GN=CCND1
	0.0429484	P10398	0.766037	Down	0.00064152	ARAF	Serine/threonine-protein kinase A-Raf OS=Homo sapiens GN=ARAF
	0.0429484	P20248	1.32432	Up	0.0051816	CCNA2	Cyclin-A2 OS=Homo sapiens GN=CCNA2
hsa04514 Cell adhesion molecules (CAMs)	0.193414	P05362	0.419035	Down	8.1874e-05	ICAM1	Intercellular adhesion molecule 1 OS=Homo sapiens GN=ICAM1
	0.193414	P13611	0.730769	Down	4.2937e-05	VCAN	Versican core protein OS=Homo sapiens GN=VCAN
hsa05418 Fluid shear stress and atherosclerosis	0.224888	P01584	0.506178	Down	0.0047441	IL1B	Interleukin-1 beta OS=Homo sapiens GN=IL1B
	0.224888	P05362	0.419035	Down	8.1874e-05	ICAM1	Intercellular adhesion molecule 1 OS=Homo sapiens GN=ICAM1
	0.224888	P00750	0.588456	Down	9.5695e-05	PLAT	Tissue-type plasminogen activator OS=Homo sapiens GN=PLAT
hsa05132 Salmonella infection	0.336069	P01584	0.506178	Down	0.0047441	IL1B	Interleukin-1 beta OS=Homo sapiens GN=IL1B
	0.336069	P09341	0.752196	Down	0.003136	CXCL1	Growth-regulated alpha protein OS=Homo sapiens GN=CXCL1
hsa04512 ECM-receptor interaction	0.216936	P02751	0.689748	Down	8.1172e-08	FN1	Fibronectin OS=Homo sapiens GN=FN1
	0.216936	Q16363	0.550915	Down	0.0051785	LAMA4	Laminin subunit alpha-4 OS=Homo sapiens GN=LAMA4
hsa00340 Histidine metabolism	0.014625	P50135	1.32573	Up	0.00067977	HNMT	Histamine N-methyltransferase OS=Homo sapiens GN=HNMT
	0.014625	P47895	1.36419	Up	3.8339e-05	ALDH1A3	Aldehyde dehydrogenase family 1 member A3 OS=Homo sapiens GN=ALDH1A3
hsa05164 Influenza A	0.14261	P01584	0.506178	Down	0.0047441	IL1B	Interleukin-1 beta OS=Homo sapiens GN=IL1B
	0.14261	P52292	1.41348	Up	9.9412e-05	KPNA2	Importin subunit alpha-1 OS=Homo sapiens GN=KPNA2
	0.14261	P05362	0.419035	Down	8.1874e-05	ICAM1	Intercellular adhesion molecule 1 OS=Homo sapiens GN=ICAM1
	0.14261	O14763	0.747847	Down	0.0171015	TNFRSF10B	Tumor necrosis factor receptor superfamily member 10B OS=Homo sapiens GN=TNFRSF10B
hsa04977 Vitamin digestion and absorption	0.00429328	Q8WTV0	0.718519	Down	0.0385	SCARB1	Scavenger receptor class B member 1 OS=Homo sapiens GN=SCARB1
	0.00429328	P04114	0.562527	Down	0.0166027	APOB	Apolipoprotein B-100 OS=Homo sapiens GN=APOB
hsa05212 Pancreatic cancer	0.28853	P24385	0.758655	Down	0.021764	CCND1	G1/S-specific cyclin-D1 OS=Homo sapiens GN=CCND1
	0.28853	P10398	0.766037	Down	0.00064152	ARAF	Serine/threonine-protein kinase A-Raf OS=Homo sapiens GN=ARAF
hsa04723 Retrograde endocannabinoid signaling	0.185652	P61952	0.639708	Down	0.0038376	GNG11	Guanine nucleotide-binding protein G(I)/G(S)/G(O) subunit gamma-11 OS=Homo sapiens GN=GNG11
	0.185652	P35354	0.566802	Down	5.5069e-05	PTGS2	Prostaglandin G/H synthase 2 OS=Homo sapiens GN=PTGS2
hsa05133 Pertussis	0.185652	P01584	0.506178	Down	0.0047441	IL1B	Interleukin-1 beta OS=Homo sapiens GN=IL1B
	0.185652	P01024	4.61053	Up	0.00020306	C3	Complement C3 OS=Homo sapiens GN=C3
hsa04060 Cytokine-cytokine receptor interaction	0.0271905	P01584	0.506178	Down	0.0047441	IL1B	Interleukin-1 beta OS=Homo sapiens GN=IL1B
	0.0271905	P09341	0.752196	Down	0.003136	CXCL1	Growth-regulated alpha protein OS=Homo sapiens GN=CXCL1
	0.0271905	O14763	0.747847	Down	0.0171015	TNFRSF10B	Tumor necrosis factor receptor superfamily member 10B OS=Homo sapiens GN=TNFRSF10B
hsa04064 NF-kappa B signaling pathway	0.00455099	P01584	0.506178	Down	0.0047441	IL1B	Interleukin-1 beta OS=Homo sapiens GN=IL1B
	0.00455099	P09341	0.752196	Down	0.003136	CXCL1	Growth-regulated alpha protein OS=Homo sapiens GN=CXCL1
	0.00455099	P05362	0.419035	Down	8.1874e-05	ICAM1	Intercellular adhesion molecule 1 OS=Homo sapiens GN=ICAM1
	0.00455099	P35354	0.566802	Down	5.5069e-05	PTGS2	Prostaglandin G/H synthase 2 OS=Homo sapiens GN=PTGS2
	0.00455099	P00749	0.432777	Down	0.0100564	PLAU	Urokinase-type plasminogen activator OS=Homo sapiens GN=PLAU
hsa04657 IL-17 signaling pathway	0.0811495	P01584	0.506178	Down	0.0047441	IL1B	Interleukin-1 beta OS=Homo sapiens GN=IL1B
	0.0811495	P09341	0.752196	Down	0.003136	CXCL1	Growth-regulated alpha protein OS=Homo sapiens GN=CXCL1
	0.0811495	P35354	0.566802	Down	5.5069e-05	PTGS2	Prostaglandin G/H synthase 2 OS=Homo sapiens GN=PTGS2
hsa05214 Glioma	0.209061	P24385	0.758655	Down	0.021764	CCND1	G1/S-specific cyclin-D1 OS=Homo sapiens GN=CCND1
	0.209061	P10398	0.766037	Down	0.00064152	ARAF	Serine/threonine-protein kinase A-Raf OS=Homo sapiens GN=ARAF
hsa04610 Complement and coagulation cascades	0.000462256	P13726	0.754497	Down	0.0039584	F3	Tissue factor OS=Homo sapiens GN=F3
	0.000462256	P00750	0.588456	Down	9.5695e-05	PLAT	Tissue-type plasminogen activator OS=Homo sapiens GN=PLAT
	0.000462256	P00749	0.432777	Down	0.0100564	PLAU	Urokinase-type plasminogen activator OS=Homo sapiens GN=PLAU
	0.000462256	P01024	4.61053	Up	0.00020306	C3	Complement C3 OS=Homo sapiens GN=C3
hsa05202 Transcriptional misregulation in cancer	0.0031442	P00750	0.588456	Down	9.5695e-05	PLAT	Tissue-type plasminogen activator OS=Homo sapiens GN=PLAT
	0.0031442	P52926	0.722561	Down	5.8464e-05	HMGA2	High mobility group protein HMGI-C OS=Homo sapiens GN=HMGA2
	0.0031442	P00749	0.432777	Down	0.0100564	PLAU	Urokinase-type plasminogen activator OS=Homo sapiens GN=PLAU
	0.0031442	Q71DI3	1.57187	Up	0.0053381	HIST2H3A	Histone H3.2 OS=Homo sapiens GN=HIST2H3A
	0.0031442	P20248	1.32432	Up	0.0051816	CCNA2	Cyclin-A2 OS=Homo sapiens GN=CCNA2
	0.0031442	O96028	1.33309	Up	0.00049929	WHSC1	Histone-lysine N-methyltransferase NSD2 OS=Homo sapiens GN=WHSC1
hsa05020 Prion diseases	0.0724346	P01584	0.506178	Down	0.0047441	IL1B	Interleukin-1 beta OS=Homo sapiens GN=IL1B
	0.0724346	P04156	0.764842	Down	0.00034315	PRNP	Major prion protein OS=Homo sapiens GN=PRNP
hsa04068 FoxO signaling pathway	0.0631598	P24385	0.758655	Down	0.021764	CCND1	G1/S-specific cyclin-D1 OS=Homo sapiens GN=CCND1
	0.0631598	P04179	0.523053	Down	1.50189e-05	SOD2	"Superoxide dismutase [Mn], mitochondrial OS=Homo sapiens GN=SOD2"
	0.0631598	P10398	0.766037	Down	0.00064152	ARAF	Serine/threonine-protein kinase A-Raf OS=Homo sapiens GN=ARAF
	0.0631598	P14635	1.31186	Up	0.033605	CCNB1	G2/mitotic-specific cyclin-B1 OS=Homo sapiens GN=CCNB1
hsa05210 Colorectal cancer	0.224839	P24385	0.758655	Down	0.021764	CCND1	G1/S-specific cyclin-D1 OS=Homo sapiens GN=CCND1
	0.224839	P10398	0.766037	Down	0.00064152	ARAF	Serine/threonine-protein kinase A-Raf OS=Homo sapiens GN=ARAF
hsa05142 Chagas disease (American trypanosomiasis)	0.320296	P01584	0.506178	Down	0.0047441	IL1B	Interleukin-1 beta OS=Homo sapiens GN=IL1B
	0.320296	P01024	4.61053	Up	0.00020306	C3	Complement C3 OS=Homo sapiens GN=C3
hsa00670 One carbon pool by folate	0.0345185	P00374	1.37037	Up	0.0026359	DHFR	Dihydrofolate reductase OS=Homo sapiens GN=DHFR
	0.0345185	P04818	1.38227	Up	0.00087749	TYMS	Thymidylate synthase OS=Homo sapiens GN=TYMS
hsa04974 Protein digestion and absorption	0.118693	Q99715	0.7065	Down	7.588e-07	COL12A1	Collagen alpha-1(XII) chain OS=Homo sapiens GN=COL12A1
	0.118693	P12107	0.728245	Down	0.0029783	COL11A1	Collagen alpha-1(XI) chain OS=Homo sapiens GN=COL11A1
hsa05150 Staphylococcus aureus infection	0.00635136	P05362	0.419035	Down	8.1874e-05	ICAM1	Intercellular adhesion molecule 1 OS=Homo sapiens GN=ICAM1
	0.00635136	P01024	4.61053	Up	0.00020306	C3	Complement C3 OS=Homo sapiens GN=C3
hsa05140 Leishmaniasis	0.0207347	P01584	0.506178	Down	0.0047441	IL1B	Interleukin-1 beta OS=Homo sapiens GN=IL1B
	0.0207347	P35354	0.566802	Down	5.5069e-05	PTGS2	Prostaglandin G/H synthase 2 OS=Homo sapiens GN=PTGS2
	0.0207347	P01024	4.61053	Up	0.00020306	C3	Complement C3 OS=Homo sapiens GN=C3
hsa05213 Endometrial cancer	0.155145	P24385	0.758655	Down	0.021764	CCND1	G1/S-specific cyclin-D1 OS=Homo sapiens GN=CCND1
	0.155145	P10398	0.766037	Down	0.00064152	ARAF	Serine/threonine-protein kinase A-Raf OS=Homo sapiens GN=ARAF
hsa00310 Lysine degradation	0.185652	O00469	0.672286	Down	2.1891e-06	PLOD2	"Procollagen-lysine,2-oxoglutarate 5-dioxygenase 2 OS=Homo sapiens GN=PLOD2"
	0.185652	O96028	1.33309	Up	0.00049929	WHSC1	Histone-lysine N-methyltransferase NSD2 OS=Homo sapiens GN=WHSC1

## Sheet: P4N48 vs. P4C48
KEGG pathway	Fisher's exact test p value	Protein accession	P4N48 /P4C48 Ratio	Regulated Type	P4N48 /P4C48 P value	Gene name	Protein description
hsa04923 Regulation of lipolysis in adipocytes	0.0446969	P35354	1.5987	Up	0.00115875	PTGS2	Prostaglandin G/H synthase 2 OS=Homo sapiens GN=PTGS2
	0.0446969	Q99685	0.684381	Down	0.043017	MGLL	Monoglyceride lipase OS=Homo sapiens GN=MGLL
hsa04210 Apoptosis	0.140942	Q92851	1.38517	Up	0.042417	CASP10	Caspase-10 OS=Homo sapiens GN=CASP10
	0.140942	P60709	1.31444	Up	0.037765	ACTB	"Actin, cytoplasmic 1 OS=Homo sapiens GN=ACTB"
	0.140942	P05412	0.768736	Down	0.0169205	JUN	Transcription factor AP-1 OS=Homo sapiens GN=JUN
hsa04975 Fat digestion and absorption	0.00108524	O95477	1.61917	Up	0.020697	ABCA1	ATP-binding cassette sub-family A member 1 OS=Homo sapiens GN=ABCA1
	0.00108524	Q6PCB7	1.57485	Up	0.02762	SLC27A1	Long-chain fatty acid transport protein 1 OS=Homo sapiens GN=SLC27A1
	0.00108524	P04114	1.31781	Up	0.0086974	APOB	Apolipoprotein B-100 OS=Homo sapiens GN=APOB
hsa05222 Small cell lung cancer	0.167839	P23229	0.656044	Down	0.00047507	ITGA6	Integrin alpha-6 OS=Homo sapiens GN=ITGA6
	0.167839	P35354	1.5987	Up	0.00115875	PTGS2	Prostaglandin G/H synthase 2 OS=Homo sapiens GN=PTGS2
hsa04145 Phagosome	0.325593	P01024	1.34727	Up	0.0309	C3	Complement C3 OS=Homo sapiens GN=C3
	0.325593	P60709	1.31444	Up	0.037765	ACTB	"Actin, cytoplasmic 1 OS=Homo sapiens GN=ACTB"
hsa04380 Osteoclast differentiation	0.0567125	Q9UQC2	1.32106	Up	0.0033029	GAB2	GRB2-associated-binding protein 2 OS=Homo sapiens GN=GAB2
	0.0567125	P05412	0.768736	Down	0.0169205	JUN	Transcription factor AP-1 OS=Homo sapiens GN=JUN
	0.0567125	P15407	0.75296	Down	0.03204	FOSL1	Fos-related antigen 1 OS=Homo sapiens GN=FOSL1
hsa05161 Hepatitis B	0.351802	Q92851	1.38517	Up	0.042417	CASP10	Caspase-10 OS=Homo sapiens GN=CASP10
	0.351802	P05412	0.768736	Down	0.0169205	JUN	Transcription factor AP-1 OS=Homo sapiens GN=JUN
hsa04640 Hematopoietic cell lineage	0.00108524	P21926	0.715968	Down	0.00022292	CD9	CD9 antigen OS=Homo sapiens GN=CD9
	0.00108524	P23229	0.656044	Down	0.00047507	ITGA6	Integrin alpha-6 OS=Homo sapiens GN=ITGA6
	0.00108524	P08473	1.44273	Up	0.000142446	MME	Neprilysin OS=Homo sapiens GN=MME
hsa04114 Oocyte meiosis	0.293844	Q12834	0.704169	Down	0.0032437	CDC20	Cell division cycle protein 20 homolog OS=Homo sapiens GN=CDC20
	0.293844	P14635	0.733547	Down	0.00159538	CCNB1	G2/mitotic-specific cyclin-B1 OS=Homo sapiens GN=CCNB1
hsa05211 Renal cell carcinoma	0.15278	P14210	1.45336	Up	0.0145048	HGF	Hepatocyte growth factor OS=Homo sapiens GN=HGF
	0.15278	P05412	0.768736	Down	0.0169205	JUN	Transcription factor AP-1 OS=Homo sapiens GN=JUN
hsa04310 Wnt signaling pathway	0.0612712	O94907	0.703114	Down	0.0152614	DKK1	Dickkopf-related protein 1 OS=Homo sapiens GN=DKK1
	0.0612712	P05412	0.768736	Down	0.0169205	JUN	Transcription factor AP-1 OS=Homo sapiens GN=JUN
	0.0612712	P15407	0.75296	Down	0.03204	FOSL1	Fos-related antigen 1 OS=Homo sapiens GN=FOSL1
hsa04510 Focal adhesion	0.0974351	P23229	0.656044	Down	0.00047507	ITGA6	Integrin alpha-6 OS=Homo sapiens GN=ITGA6
	0.0974351	P14210	1.45336	Up	0.0145048	HGF	Hepatocyte growth factor OS=Homo sapiens GN=HGF
	0.0974351	P60709	1.31444	Up	0.037765	ACTB	"Actin, cytoplasmic 1 OS=Homo sapiens GN=ACTB"
	0.0974351	P05412	0.768736	Down	0.0169205	JUN	Transcription factor AP-1 OS=Homo sapiens GN=JUN
hsa04110 Cell cycle	0.33611	Q12834	0.704169	Down	0.0032437	CDC20	Cell division cycle protein 20 homolog OS=Homo sapiens GN=CDC20
	0.33611	P14635	0.733547	Down	0.00159538	CCNB1	G2/mitotic-specific cyclin-B1 OS=Homo sapiens GN=CCNB1
hsa05145 Toxoplasmosis	0.209097	P0DMV9	0.507337	Down	0.00065811	HSPA1B	Heat shock 70 kDa protein 1B OS=Homo sapiens GN=HSPA1B
	0.209097	P23229	0.656044	Down	0.00047507	ITGA6	Integrin alpha-6 OS=Homo sapiens GN=ITGA6
hsa05134 Legionellosis	0.105064	P0DMV9	0.507337	Down	0.00065811	HSPA1B	Heat shock 70 kDa protein 1B OS=Homo sapiens GN=HSPA1B
	0.105064	P01024	1.34727	Up	0.0309	C3	Complement C3 OS=Homo sapiens GN=C3
hsa05166 HTLV-I infection	0.132944	Q12834	0.704169	Down	0.0032437	CDC20	Cell division cycle protein 20 homolog OS=Homo sapiens GN=CDC20
	0.132944	P14635	0.733547	Down	0.00159538	CCNB1	G2/mitotic-specific cyclin-B1 OS=Homo sapiens GN=CCNB1
	0.132944	P05412	0.768736	Down	0.0169205	JUN	Transcription factor AP-1 OS=Homo sapiens GN=JUN
	0.132944	P15407	0.75296	Down	0.03204	FOSL1	Fos-related antigen 1 OS=Homo sapiens GN=FOSL1
hsa04115 p53 signaling pathway	0.114241	P31350	0.715831	Down	0.00033557	RRM2	Ribonucleoside-diphosphate reductase subunit M2 OS=Homo sapiens GN=RRM2
	0.114241	P14635	0.733547	Down	0.00159538	CCNB1	G2/mitotic-specific cyclin-B1 OS=Homo sapiens GN=CCNB1
hsa05203 Viral carcinogenesis	0.264923	Q12834	0.704169	Down	0.0032437	CDC20	Cell division cycle protein 20 homolog OS=Homo sapiens GN=CDC20
	0.264923	P01024	1.34727	Up	0.0309	C3	Complement C3 OS=Homo sapiens GN=C3
	0.264923	P05412	0.768736	Down	0.0169205	JUN	Transcription factor AP-1 OS=Homo sapiens GN=JUN
hsa04668 TNF signaling pathway	0.0612712	P35354	1.5987	Up	0.00115875	PTGS2	Prostaglandin G/H synthase 2 OS=Homo sapiens GN=PTGS2
	0.0612712	Q92851	1.38517	Up	0.042417	CASP10	Caspase-10 OS=Homo sapiens GN=CASP10
	0.0612712	P05412	0.768736	Down	0.0169205	JUN	Transcription factor AP-1 OS=Homo sapiens GN=JUN
hsa04921 Oxytocin signaling pathway	0.0811495	P35354	1.5987	Up	0.00115875	PTGS2	Prostaglandin G/H synthase 2 OS=Homo sapiens GN=PTGS2
	0.0811495	P60709	1.31444	Up	0.037765	ACTB	"Actin, cytoplasmic 1 OS=Homo sapiens GN=ACTB"
	0.0811495	P05412	0.768736	Down	0.0169205	JUN	Transcription factor AP-1 OS=Homo sapiens GN=JUN
hsa04514 Cell adhesion molecules (CAMs)	0.100557	Q7Z3B1	1.32144	Up	0.0034807	NEGR1	Neuronal growth regulator 1 OS=Homo sapiens GN=NEGR1
	0.100557	P23229	0.656044	Down	0.00047507	ITGA6	Integrin alpha-6 OS=Homo sapiens GN=ITGA6
hsa05418 Fluid shear stress and atherosclerosis	0.299151	P60709	1.31444	Up	0.037765	ACTB	"Actin, cytoplasmic 1 OS=Homo sapiens GN=ACTB"
	0.299151	P05412	0.768736	Down	0.0169205	JUN	Transcription factor AP-1 OS=Homo sapiens GN=JUN
hsa05132 Salmonella infection	0.188299	P60709	1.31444	Up	0.037765	ACTB	"Actin, cytoplasmic 1 OS=Homo sapiens GN=ACTB"
	0.188299	P05412	0.768736	Down	0.0169205	JUN	Transcription factor AP-1 OS=Homo sapiens GN=JUN
hsa00140 Steroid hormone biosynthesis	0.00396357	P49888	1.39303	Up	0.0162369	SULT1E1	Estrogen sulfotransferase OS=Homo sapiens GN=SULT1E1
	0.00396357	Q04828	0.710804	Down	0.0180552	AKR1C1	Aldo-keto reductase family 1 member C1 OS=Homo sapiens GN=AKR1C1
hsa05164 Influenza A	0.150957	P0DMV9	0.507337	Down	0.00065811	HSPA1B	Heat shock 70 kDa protein 1B OS=Homo sapiens GN=HSPA1B
	0.150957	P60709	1.31444	Up	0.037765	ACTB	"Actin, cytoplasmic 1 OS=Homo sapiens GN=ACTB"
	0.150957	P05412	0.768736	Down	0.0169205	JUN	Transcription factor AP-1 OS=Homo sapiens GN=JUN
hsa04723 Retrograde endocannabinoid signaling	0.0961069	P35354	1.5987	Up	0.00115875	PTGS2	Prostaglandin G/H synthase 2 OS=Homo sapiens GN=PTGS2
	0.0961069	Q99685	0.684381	Down	0.043017	MGLL	Monoglyceride lipase OS=Homo sapiens GN=MGLL
hsa05133 Pertussis	0.0961069	P01024	1.34727	Up	0.0309	C3	Complement C3 OS=Homo sapiens GN=C3
	0.0961069	P05412	0.768736	Down	0.0169205	JUN	Transcription factor AP-1 OS=Homo sapiens GN=JUN
hsa04657 IL-17 signaling pathway	0.0297449	P35354	1.5987	Up	0.00115875	PTGS2	Prostaglandin G/H synthase 2 OS=Homo sapiens GN=PTGS2
	0.0297449	P05412	0.768736	Down	0.0169205	JUN	Transcription factor AP-1 OS=Homo sapiens GN=JUN
	0.0297449	P15407	0.75296	Down	0.03204	FOSL1	Fos-related antigen 1 OS=Homo sapiens GN=FOSL1
hsa04120 Ubiquitin mediated proteolysis	0.204128	O00762	0.737782	Down	0.0081387	UBE2C	Ubiquitin-conjugating enzyme E2 C OS=Homo sapiens GN=UBE2C
	0.204128	Q12834	0.704169	Down	0.0032437	CDC20	Cell division cycle protein 20 homolog OS=Homo sapiens GN=CDC20
	0.204128	Q9HAU4	0.717432	Down	0.0055421	SMURF2	E3 ubiquitin-protein ligase SMURF2 OS=Homo sapiens GN=SMURF2
hsa04350 TGF-beta signaling pathway	0.105064	Q9HAU4	0.717432	Down	0.0055421	SMURF2	E3 ubiquitin-protein ligase SMURF2 OS=Homo sapiens GN=SMURF2
	0.105064	P19883	0.581109	Down	0.0006963	FST	Follistatin OS=Homo sapiens GN=FST
hsa05410 Hypertrophic cardiomyopathy (HCM)	0.0171738	P23229	0.656044	Down	0.00047507	ITGA6	Integrin alpha-6 OS=Homo sapiens GN=ITGA6
	0.0171738	P09493	1.38034	Up	0.0004773	TPM1	Tropomyosin alpha-1 chain OS=Homo sapiens GN=TPM1
	0.0171738	P60709	1.31444	Up	0.037765	ACTB	"Actin, cytoplasmic 1 OS=Homo sapiens GN=ACTB"
hsa05414 Dilated cardiomyopathy	0.0196406	P23229	0.656044	Down	0.00047507	ITGA6	Integrin alpha-6 OS=Homo sapiens GN=ITGA6
	0.0196406	P09493	1.38034	Up	0.0004773	TPM1	Tropomyosin alpha-1 chain OS=Homo sapiens GN=TPM1
	0.0196406	P60709	1.31444	Up	0.037765	ACTB	"Actin, cytoplasmic 1 OS=Homo sapiens GN=ACTB"
hsa04915 Estrogen signaling pathway	0.193471	P0DMV9	0.507337	Down	0.00065811	HSPA1B	Heat shock 70 kDa protein 1B OS=Homo sapiens GN=HSPA1B
	0.193471	P05412	0.768736	Down	0.0169205	JUN	Transcription factor AP-1 OS=Homo sapiens GN=JUN
hsa05152 Tuberculosis	0.32032	Q92851	1.38517	Up	0.042417	CASP10	Caspase-10 OS=Homo sapiens GN=CASP10
	0.32032	P01024	1.34727	Up	0.0309	C3	Complement C3 OS=Homo sapiens GN=C3
hsa03320 PPAR signaling pathway	0.0831268	Q99541	0.758305	Down	0.0045818	PLIN2	Perilipin-2 OS=Homo sapiens GN=PLIN2
	0.0831268	Q6PCB7	1.57485	Up	0.02762	SLC27A1	Long-chain fatty acid transport protein 1 OS=Homo sapiens GN=SLC27A1
hsa04610 Complement and coagulation cascades	0.00188884	P10909	0.759453	Down	0.00175609	CLU	Clusterin OS=Homo sapiens GN=CLU
	0.00188884	P01024	1.34727	Up	0.0309	C3	Complement C3 OS=Homo sapiens GN=C3
	0.00188884	P05120	0.735849	Down	4.1105e-06	SERPINB2	Plasminogen activator inhibitor 2 OS=Homo sapiens GN=SERPINB2
hsa04015 Rap1 signaling pathway	0.382815	P14210	1.45336	Up	0.0145048	HGF	Hepatocyte growth factor OS=Homo sapiens GN=HGF
	0.382815	P60709	1.31444	Up	0.037765	ACTB	"Actin, cytoplasmic 1 OS=Homo sapiens GN=ACTB"
hsa05142 Chagas disease (American trypanosomiasis)	0.17802	P01024	1.34727	Up	0.0309	C3	Complement C3 OS=Homo sapiens GN=C3
	0.17802	P05412	0.768736	Down	0.0169205	JUN	Transcription factor AP-1 OS=Homo sapiens GN=JUN
hsa04974 Protein digestion and absorption	0.0590712	Q99715	1.45909	Up	1.7629e-07	COL12A1	Collagen alpha-1(XII) chain OS=Homo sapiens GN=COL12A1
	0.0590712	P08473	1.44273	Up	0.000142446	MME	Neprilysin OS=Homo sapiens GN=MME
hsa05140 Leishmaniasis	0.00686464	P35354	1.5987	Up	0.00115875	PTGS2	Prostaglandin G/H synthase 2 OS=Homo sapiens GN=PTGS2
	0.00686464	P01024	1.34727	Up	0.0309	C3	Complement C3 OS=Homo sapiens GN=C3
	0.00686464	P05412	0.768736	Down	0.0169205	JUN	Transcription factor AP-1 OS=Homo sapiens GN=JUN
hsa05412 Arrhythmogenic right ventricular cardiomyopathy (ARVC)	0.0873894	P23229	0.656044	Down	0.00047507	ITGA6	Integrin alpha-6 OS=Homo sapiens GN=ITGA6
	0.0873894	P60709	1.31444	Up	0.037765	ACTB	"Actin, cytoplasmic 1 OS=Homo sapiens GN=ACTB"
hsa04530 Tight junction	0.147592	P60709	1.31444	Up	0.037765	ACTB	"Actin, cytoplasmic 1 OS=Homo sapiens GN=ACTB"
	0.147592	P05412	0.768736	Down	0.0169205	JUN	Transcription factor AP-1 OS=Homo sapiens GN=JUN
	0.147592	Q8N3V7	1.33795	Up	0.00109579	SYNPO	Synaptopodin OS=Homo sapiens GN=SYNPO
hsa04810 Regulation of actin cytoskeleton	0.272711	Q13576	1.32729	Up	0.000123672	IQGAP2	Ras GTPase-activating-like protein IQGAP2 OS=Homo sapiens GN=IQGAP2
	0.272711	P23229	0.656044	Down	0.00047507	ITGA6	Integrin alpha-6 OS=Homo sapiens GN=ITGA6
	0.272711	P60709	1.31444	Up	0.037765	ACTB	"Actin, cytoplasmic 1 OS=Homo sapiens GN=ACTB"

## Sheet: P4N48 vs. P10N48
KEGG pathway	Fisher's exact test p value	Protein accession	P4N48/P10N48 Ratio	Regulated Type	P4N48/P10N4 P value	Gene name	Protein description
hsa05416 Viral myocarditis	0.202523	P05362	0.508151	Down	0.00014254	ICAM1	Intercellular adhesion molecule 1 OS=Homo sapiens GN=ICAM1
	0.202523	P60709	1.37369	Up	0.027557	ACTB	"Actin, cytoplasmic 1 OS=Homo sapiens GN=ACTB"
hsa04210 Apoptosis	0.234302	O14920	0.686077	Down	0.0093771	IKBKB	Inhibitor of nuclear factor kappa-B kinase subunit beta OS=Homo sapiens GN=IKBKB
	0.234302	P60709	1.37369	Up	0.027557	ACTB	"Actin, cytoplasmic 1 OS=Homo sapiens GN=ACTB"
	0.234302	P07858	0.711884	Down	0.0002407	CTSB	Cathepsin B OS=Homo sapiens GN=CTSB
	0.234302	P05412	1.33706	Up	0.0197637	JUN	Transcription factor AP-1 OS=Homo sapiens GN=JUN
hsa05034 Alcoholism	0.0311542	P16104	1.38347	Up	0.044716	H2AFX	Histone H2AX OS=Homo sapiens GN=H2AFX
	0.0311542	P59768	0.767893	Down	0.00095579	GNG2	Guanine nucleotide-binding protein G(I)/G(S)/G(O) subunit gamma-2 OS=Homo sapiens GN=GNG2
	0.0311542	Q71DI3	1.3327	Up	0.025981	HIST2H3A	Histone H3.2 OS=Homo sapiens GN=HIST2H3A
	0.0311542	Q99808	1.41681	Up	0.0039427	SLC29A1	Equilibrative nucleoside transporter 1 OS=Homo sapiens GN=SLC29A1
	0.0311542	P61925	0.685085	Down	0.0127436	PKIA	cAMP-dependent protein kinase inhibitor alpha OS=Homo sapiens GN=PKIA
hsa05204 Chemical carcinogenesis	0.0133861	P21266	0.733735	Down	0.00016374	GSTM3	Glutathione S-transferase Mu 3 OS=Homo sapiens GN=GSTM3
	0.0133861	P35354	0.70817	Down	0.0005162	PTGS2	Prostaglandin G/H synthase 2 OS=Homo sapiens GN=PTGS2
	0.0133861	P47895	1.31445	Up	0.0035035	ALDH1A3	Aldehyde dehydrogenase family 1 member A3 OS=Homo sapiens GN=ALDH1A3
hsa03030 DNA replication	0.232488	Q9NRF9	1.34413	Up	0.00055574	POLE3	DNA polymerase epsilon subunit 3 OS=Homo sapiens GN=POLE3
	0.232488	Q14566	1.31068	Up	5.7899e-05	MCM6	DNA replication licensing factor MCM6 OS=Homo sapiens GN=MCM6
hsa04662 B cell receptor signaling pathway	0.313093	O14920	0.686077	Down	0.0093771	IKBKB	Inhibitor of nuclear factor kappa-B kinase subunit beta OS=Homo sapiens GN=IKBKB
	0.313093	P05412	1.33706	Up	0.0197637	JUN	Transcription factor AP-1 OS=Homo sapiens GN=JUN
hsa04975 Fat digestion and absorption	0.0599739	O95477	0.594444	Down	0.0046003	ABCA1	ATP-binding cassette sub-family A member 1 OS=Homo sapiens GN=ABCA1
	0.0599739	O14495	1.62881	Up	0.0172043	PLPP3	Phospholipid phosphatase 3 OS=Homo sapiens GN=PLPP3
hsa04659 Th17 cell differentiation	0.125408	P01584	0.656997	Down	0.000198798	IL1B	Interleukin-1 beta OS=Homo sapiens GN=IL1B
	0.125408	O14920	0.686077	Down	0.0093771	IKBKB	Inhibitor of nuclear factor kappa-B kinase subunit beta OS=Homo sapiens GN=IKBKB
	0.125408	P05412	1.33706	Up	0.0197637	JUN	Transcription factor AP-1 OS=Homo sapiens GN=JUN
hsa05222 Small cell lung cancer	0.0121438	O14920	0.686077	Down	0.0093771	IKBKB	Inhibitor of nuclear factor kappa-B kinase subunit beta OS=Homo sapiens GN=IKBKB
	0.0121438	P61024	1.3964	Up	0.0030846	CKS1B	Cyclin-dependent kinases regulatory subunit 1 OS=Homo sapiens GN=CKS1B
	0.0121438	Q16363	0.463092	Down	0.0039395	LAMA4	Laminin subunit alpha-4 OS=Homo sapiens GN=LAMA4
	0.0121438	P35354	0.70817	Down	0.0005162	PTGS2	Prostaglandin G/H synthase 2 OS=Homo sapiens GN=PTGS2
	0.0121438	P17301	0.754226	Down	6.1043e-05	ITGA2	Integrin alpha-2 OS=Homo sapiens GN=ITGA2
hsa04145 Phagosome	0.0682681	P13473	0.712832	Down	0.00035563	LAMP2	Lysosome-associated membrane glycoprotein 2 OS=Homo sapiens GN=LAMP2
	0.0682681	P11279	0.684052	Down	0.00044218	LAMP1	Lysosome-associated membrane glycoprotein 1 OS=Homo sapiens GN=LAMP1
	0.0682681	P01024	1.40907	Up	0.0080993	C3	Complement C3 OS=Homo sapiens GN=C3
	0.0682681	P60709	1.37369	Up	0.027557	ACTB	"Actin, cytoplasmic 1 OS=Homo sapiens GN=ACTB"
	0.0682681	P17301	0.754226	Down	6.1043e-05	ITGA2	Integrin alpha-2 OS=Homo sapiens GN=ITGA2
hsa00240 Pyrimidine metabolism	0.183395	Q9NNW7	0.768508	Down	0.044423	TXNRD2	"Thioredoxin reductase 2, mitochondrial OS=Homo sapiens GN=TXNRD2"
	0.183395	P21589	0.729036	Down	2.4743e-06	NT5E	5'-nucleotidase OS=Homo sapiens GN=NT5E
	0.183395	P04818	1.45713	Up	0.00099766	TYMS	Thymidylate synthase OS=Homo sapiens GN=TYMS
	0.183395	Q9NRF9	1.34413	Up	0.00055574	POLE3	DNA polymerase epsilon subunit 3 OS=Homo sapiens GN=POLE3
hsa04726 Serotonergic synapse	0.0760288	P35354	0.70817	Down	0.0005162	PTGS2	Prostaglandin G/H synthase 2 OS=Homo sapiens GN=PTGS2
	0.0760288	P59768	0.767893	Down	0.00095579	GNG2	Guanine nucleotide-binding protein G(I)/G(S)/G(O) subunit gamma-2 OS=Homo sapiens GN=GNG2
	0.0760288	P05067	0.720054	Down	0.00022461	APP	Amyloid beta A4 protein OS=Homo sapiens GN=APP
hsa04611 Platelet activation	0.239799	P02452	1.30163	Up	2.312e-05	COL1A1	Collagen alpha-1(I) chain OS=Homo sapiens GN=COL1A1
	0.239799	P60709	1.37369	Up	0.027557	ACTB	"Actin, cytoplasmic 1 OS=Homo sapiens GN=ACTB"
	0.239799	P17301	0.754226	Down	6.1043e-05	ITGA2	Integrin alpha-2 OS=Homo sapiens GN=ITGA2
hsa04380 Osteoclast differentiation	0.232575	P01584	0.656997	Down	0.000198798	IL1B	Interleukin-1 beta OS=Homo sapiens GN=IL1B
	0.232575	O14920	0.686077	Down	0.0093771	IKBKB	Inhibitor of nuclear factor kappa-B kinase subunit beta OS=Homo sapiens GN=IKBKB
	0.232575	P05412	1.33706	Up	0.0197637	JUN	Transcription factor AP-1 OS=Homo sapiens GN=JUN
hsa00410 beta-Alanine metabolism	0.0750508	Q02252	0.767697	Down	0.0119033	ALDH6A1	"Methylmalonate-semialdehyde dehydrogenase [acylating], mitochondrial OS=Homo sapiens GN=ALDH6A1"
	0.0750508	P47895	1.31445	Up	0.0035035	ALDH1A3	Aldehyde dehydrogenase family 1 member A3 OS=Homo sapiens GN=ALDH1A3
hsa05322 Systemic lupus erythematosus	0.0313788	P16104	1.38347	Up	0.044716	H2AFX	Histone H2AX OS=Homo sapiens GN=H2AFX
	0.0313788	Q71DI3	1.3327	Up	0.025981	HIST2H3A	Histone H3.2 OS=Homo sapiens GN=HIST2H3A
	0.0313788	P01024	1.40907	Up	0.0080993	C3	Complement C3 OS=Homo sapiens GN=C3
hsa05323 Rheumatoid arthritis	0.000762753	P01584	0.656997	Down	0.000198798	IL1B	Interleukin-1 beta OS=Homo sapiens GN=IL1B
	0.000762753	P80162	0.73957	Down	0.00134353	CXCL6	C-X-C motif chemokine 6 OS=Homo sapiens GN=CXCL6
	0.000762753	P09341	0.469408	Down	0.0007832	CXCL1	Growth-regulated alpha protein OS=Homo sapiens GN=CXCL1
	0.000762753	P05362	0.508151	Down	0.00014254	ICAM1	Intercellular adhesion molecule 1 OS=Homo sapiens GN=ICAM1
	0.000762753	P05412	1.33706	Up	0.0197637	JUN	Transcription factor AP-1 OS=Homo sapiens GN=JUN
hsa04640 Hematopoietic cell lineage	0.00679355	P01584	0.656997	Down	0.000198798	IL1B	Interleukin-1 beta OS=Homo sapiens GN=IL1B
	0.00679355	P56199	0.731964	Down	0.000102907	ITGA1	Integrin alpha-1 OS=Homo sapiens GN=ITGA1
	0.00679355	P17301	0.754226	Down	6.1043e-05	ITGA2	Integrin alpha-2 OS=Homo sapiens GN=ITGA2
hsa04142 Lysosome	5.4465e-06	O00462	0.764819	Down	0.00104148	MANBA	Beta-mannosidase OS=Homo sapiens GN=MANBA
	5.4465e-06	P15586	0.759873	Down	0.00039605	GNS	N-acetylglucosamine-6-sulfatase OS=Homo sapiens GN=GNS
	5.4465e-06	Q99523	1.65076	Up	0.0027968	SORT1	Sortilin OS=Homo sapiens GN=SORT1
	5.4465e-06	P07602	0.706977	Down	0.0003573	PSAP	Prosaposin OS=Homo sapiens GN=PSAP
	5.4465e-06	P11279	0.684052	Down	0.00044218	LAMP1	Lysosome-associated membrane glycoprotein 1 OS=Homo sapiens GN=LAMP1
	5.4465e-06	P07858	0.711884	Down	0.0002407	CTSB	Cathepsin B OS=Homo sapiens GN=CTSB
	5.4465e-06	P20933	0.751297	Down	0.0027377	AGA	N(4)-(beta-N-acetylglucosaminyl)-L-asparaginase OS=Homo sapiens GN=AGA
	5.4465e-06	P08962	0.645344	Down	1.1504e-07	CD63	CD63 antigen OS=Homo sapiens GN=CD63
	5.4465e-06	O14773	0.734506	Down	0.00064393	TPP1	Tripeptidyl-peptidase 1 OS=Homo sapiens GN=TPP1
	5.4465e-06	P10619	0.765758	Down	0.0025415	CTSA	Lysosomal protective protein OS=Homo sapiens GN=CTSA
	5.4465e-06	P13473	0.712832	Down	0.00035563	LAMP2	Lysosome-associated membrane glycoprotein 2 OS=Homo sapiens GN=LAMP2
	5.4465e-06	Q14108	0.764603	Down	2.2328e-05	SCARB2	Lysosome membrane protein 2 OS=Homo sapiens GN=SCARB2
hsa05143 African trypanosomiasis	0.00444007	P01584	0.656997	Down	0.000198798	IL1B	Interleukin-1 beta OS=Homo sapiens GN=IL1B
	0.00444007	P05362	0.508151	Down	0.00014254	ICAM1	Intercellular adhesion molecule 1 OS=Homo sapiens GN=ICAM1
	0.00444007	Q16363	0.463092	Down	0.0039395	LAMA4	Laminin subunit alpha-4 OS=Homo sapiens GN=LAMA4
hsa04620 Toll-like receptor signaling pathway	0.14393	P01584	0.656997	Down	0.000198798	IL1B	Interleukin-1 beta OS=Homo sapiens GN=IL1B
	0.14393	O14920	0.686077	Down	0.0093771	IKBKB	Inhibitor of nuclear factor kappa-B kinase subunit beta OS=Homo sapiens GN=IKBKB
	0.14393	P05412	1.33706	Up	0.0197637	JUN	Transcription factor AP-1 OS=Homo sapiens GN=JUN
hsa05120 Epithelial cell signaling in Helicobacter pylori infection	0.119441	P09341	0.469408	Down	0.0007832	CXCL1	Growth-regulated alpha protein OS=Homo sapiens GN=CXCL1
	0.119441	O14920	0.686077	Down	0.0093771	IKBKB	Inhibitor of nuclear factor kappa-B kinase subunit beta OS=Homo sapiens GN=IKBKB
	0.119441	P05412	1.33706	Up	0.0197637	JUN	Transcription factor AP-1 OS=Homo sapiens GN=JUN
hsa05211 Renal cell carcinoma	0.382266	P14210	1.44824	Up	0.0172225	HGF	Hepatocyte growth factor OS=Homo sapiens GN=HGF
	0.382266	P05412	1.33706	Up	0.0197637	JUN	Transcription factor AP-1 OS=Homo sapiens GN=JUN
hsa01523 Antifolate resistance	6.07165e-05	P01584	0.656997	Down	0.000198798	IL1B	Interleukin-1 beta OS=Homo sapiens GN=IL1B
	6.07165e-05	O14920	0.686077	Down	0.0093771	IKBKB	Inhibitor of nuclear factor kappa-B kinase subunit beta OS=Homo sapiens GN=IKBKB
	6.07165e-05	P00374	1.401	Up	0.0088049	DHFR	Dihydrofolate reductase OS=Homo sapiens GN=DHFR
	6.07165e-05	P04818	1.45713	Up	0.00099766	TYMS	Thymidylate synthase OS=Homo sapiens GN=TYMS
	6.07165e-05	O15439	0.752562	Down	0.00022491	ABCC4	Multidrug resistance-associated protein 4 OS=Homo sapiens GN=ABCC4
hsa04310 Wnt signaling pathway	0.247063	O94907	1.38743	Up	0.0067551	DKK1	Dickkopf-related protein 1 OS=Homo sapiens GN=DKK1
	0.247063	P41221	0.70077	Down	0.0095366	WNT5A	Protein Wnt-5a OS=Homo sapiens GN=WNT5A
	0.247063	P05412	1.33706	Up	0.0197637	JUN	Transcription factor AP-1 OS=Homo sapiens GN=JUN
hsa00561 Glycerolipid metabolism	0.232488	P15121	0.753138	Down	0.002739	AKR1B1	Aldose reductase OS=Homo sapiens GN=AKR1B1
	0.232488	O14495	1.62881	Up	0.0172043	PLPP3	Phospholipid phosphatase 3 OS=Homo sapiens GN=PLPP3
hsa05146 Amoebiasis	0.0293823	P01584	0.656997	Down	0.000198798	IL1B	Interleukin-1 beta OS=Homo sapiens GN=IL1B
	0.0293823	P09341	0.469408	Down	0.0007832	CXCL1	Growth-regulated alpha protein OS=Homo sapiens GN=CXCL1
	0.0293823	Q16363	0.463092	Down	0.0039395	LAMA4	Laminin subunit alpha-4 OS=Homo sapiens GN=LAMA4
	0.0293823	P02452	1.30163	Up	2.312e-05	COL1A1	Collagen alpha-1(I) chain OS=Homo sapiens GN=COL1A1
hsa04612 Antigen processing and presentation	0.192637	P23511	1.37612	Up	0.0197562	NFYA	Nuclear transcription factor Y subunit alpha OS=Homo sapiens GN=NFYA
	0.192637	P07858	0.711884	Down	0.0002407	CTSB	Cathepsin B OS=Homo sapiens GN=CTSB
hsa04146 Peroxisome	0.17663	P04179	0.5506	Down	3.1692e-06	SOD2	"Superoxide dismutase [Mn], mitochondrial OS=Homo sapiens GN=SOD2"
	0.17663	Q99424	0.753872	Down	0.033775	ACOX2	Peroxisomal acyl-coenzyme A oxidase 2 OS=Homo sapiens GN=ACOX2
	0.17663	O96011	0.761919	Down	0.00150235	PEX11B	Peroxisomal membrane protein 11B OS=Homo sapiens GN=PEX11B
hsa00511 Other glycan degradation	0.0461201	O00462	0.764819	Down	0.00104148	MANBA	Beta-mannosidase OS=Homo sapiens GN=MANBA
	0.0461201	P20933	0.751297	Down	0.0027377	AGA	N(4)-(beta-N-acetylglucosaminyl)-L-asparaginase OS=Homo sapiens GN=AGA
hsa04510 Focal adhesion	0.0477604	Q16363	0.463092	Down	0.0039395	LAMA4	Laminin subunit alpha-4 OS=Homo sapiens GN=LAMA4
	0.0477604	P02452	1.30163	Up	2.312e-05	COL1A1	Collagen alpha-1(I) chain OS=Homo sapiens GN=COL1A1
	0.0477604	P14210	1.44824	Up	0.0172225	HGF	Hepatocyte growth factor OS=Homo sapiens GN=HGF
	0.0477604	P60709	1.37369	Up	0.027557	ACTB	"Actin, cytoplasmic 1 OS=Homo sapiens GN=ACTB"
	0.0477604	P56199	0.731964	Down	0.000102907	ITGA1	Integrin alpha-1 OS=Homo sapiens GN=ITGA1
	0.0477604	P05412	1.33706	Up	0.0197637	JUN	Transcription factor AP-1 OS=Homo sapiens GN=JUN
	0.0477604	P17301	0.754226	Down	6.1043e-05	ITGA2	Integrin alpha-2 OS=Homo sapiens GN=ITGA2
hsa00982 Drug metabolism - cytochrome P450	0.0397078	P21266	0.733735	Down	0.00016374	GSTM3	Glutathione S-transferase Mu 3 OS=Homo sapiens GN=GSTM3
	0.0397078	P47895	1.31445	Up	0.0035035	ALDH1A3	Aldehyde dehydrogenase family 1 member A3 OS=Homo sapiens GN=ALDH1A3
hsa04623 Cytosolic DNA-sensing pathway	0.222458	P01584	0.656997	Down	0.000198798	IL1B	Interleukin-1 beta OS=Homo sapiens GN=IL1B
	0.222458	O14920	0.686077	Down	0.0093771	IKBKB	Inhibitor of nuclear factor kappa-B kinase subunit beta OS=Homo sapiens GN=IKBKB
hsa05144 Malaria	0.00976554	P01584	0.656997	Down	0.000198798	IL1B	Interleukin-1 beta OS=Homo sapiens GN=IL1B
	0.00976554	P05362	0.508151	Down	0.00014254	ICAM1	Intercellular adhesion molecule 1 OS=Homo sapiens GN=ICAM1
	0.00976554	P14210	1.44824	Up	0.0172225	HGF	Hepatocyte growth factor OS=Homo sapiens GN=HGF
hsa04062 Chemokine signaling pathway	0.151831	P80162	0.73957	Down	0.00134353	CXCL6	C-X-C motif chemokine 6 OS=Homo sapiens GN=CXCL6
	0.151831	P09341	0.469408	Down	0.0007832	CXCL1	Growth-regulated alpha protein OS=Homo sapiens GN=CXCL1
	0.151831	O14920	0.686077	Down	0.0093771	IKBKB	Inhibitor of nuclear factor kappa-B kinase subunit beta OS=Homo sapiens GN=IKBKB
	0.151831	P59768	0.767893	Down	0.00095579	GNG2	Guanine nucleotide-binding protein G(I)/G(S)/G(O) subunit gamma-2 OS=Homo sapiens GN=GNG2
hsa05134 Legionellosis	0.0861071	P01584	0.656997	Down	0.000198798	IL1B	Interleukin-1 beta OS=Homo sapiens GN=IL1B
	0.0861071	P09341	0.469408	Down	0.0007832	CXCL1	Growth-regulated alpha protein OS=Homo sapiens GN=CXCL1
	0.0861071	P01024	1.40907	Up	0.0080993	C3	Complement C3 OS=Homo sapiens GN=C3
hsa05166 HTLV-I infection	0.169513	Q12834	1.52577	Up	0.0073196	CDC20	Cell division cycle protein 20 homolog OS=Homo sapiens GN=CDC20
	0.169513	P05362	0.508151	Down	0.00014254	ICAM1	Intercellular adhesion molecule 1 OS=Homo sapiens GN=ICAM1
	0.169513	O14920	0.686077	Down	0.0093771	IKBKB	Inhibitor of nuclear factor kappa-B kinase subunit beta OS=Homo sapiens GN=IKBKB
	0.169513	P41221	0.70077	Down	0.0095366	WNT5A	Protein Wnt-5a OS=Homo sapiens GN=WNT5A
	0.169513	Q9NRF9	1.34413	Up	0.00055574	POLE3	DNA polymerase epsilon subunit 3 OS=Homo sapiens GN=POLE3
	0.169513	P05412	1.33706	Up	0.0197637	JUN	Transcription factor AP-1 OS=Homo sapiens GN=JUN
hsa05200 Pathways in cancer	0.0246089	P21266	0.733735	Down	0.00016374	GSTM3	Glutathione S-transferase Mu 3 OS=Homo sapiens GN=GSTM3
	0.0246089	P41221	0.70077	Down	0.0095366	WNT5A	Protein Wnt-5a OS=Homo sapiens GN=WNT5A
	0.0246089	O14920	0.686077	Down	0.0093771	IKBKB	Inhibitor of nuclear factor kappa-B kinase subunit beta OS=Homo sapiens GN=IKBKB
	0.0246089	P61024	1.3964	Up	0.0030846	CKS1B	Cyclin-dependent kinases regulatory subunit 1 OS=Homo sapiens GN=CKS1B
	0.0246089	Q16363	0.463092	Down	0.0039395	LAMA4	Laminin subunit alpha-4 OS=Homo sapiens GN=LAMA4
	0.0246089	P35354	0.70817	Down	0.0005162	PTGS2	Prostaglandin G/H synthase 2 OS=Homo sapiens GN=PTGS2
	0.0246089	P59768	0.767893	Down	0.00095579	GNG2	Guanine nucleotide-binding protein G(I)/G(S)/G(O) subunit gamma-2 OS=Homo sapiens GN=GNG2
	0.0246089	P08253	0.763024	Down	0.000179557	MMP2	72 kDa type IV collagenase OS=Homo sapiens GN=MMP2
	0.0246089	P14210	1.44824	Up	0.0172225	HGF	Hepatocyte growth factor OS=Homo sapiens GN=HGF
	0.0246089	P17301	0.754226	Down	6.1043e-05	ITGA2	Integrin alpha-2 OS=Homo sapiens GN=ITGA2
	0.0246089	P05412	1.33706	Up	0.0197637	JUN	Transcription factor AP-1 OS=Homo sapiens GN=JUN
hsa04621 NOD-like receptor signaling pathway	0.0179204	P43490	0.746364	Down	0.000177444	NAMPT	Nicotinamide phosphoribosyltransferase OS=Homo sapiens GN=NAMPT
	0.0179204	P01584	0.656997	Down	0.000198798	IL1B	Interleukin-1 beta OS=Homo sapiens GN=IL1B
	0.0179204	P58335	0.70669	Down	0.00062459	ANTXR2	Anthrax toxin receptor 2 OS=Homo sapiens GN=ANTXR2
	0.0179204	P09341	0.469408	Down	0.0007832	CXCL1	Growth-regulated alpha protein OS=Homo sapiens GN=CXCL1
	0.0179204	O14920	0.686077	Down	0.0093771	IKBKB	Inhibitor of nuclear factor kappa-B kinase subunit beta OS=Homo sapiens GN=IKBKB
	0.0179204	P07858	0.711884	Down	0.0002407	CTSB	Cathepsin B OS=Homo sapiens GN=CTSB
	0.0179204	P05412	1.33706	Up	0.0197637	JUN	Transcription factor AP-1 OS=Homo sapiens GN=JUN
hsa05205 Proteoglycans in cancer	0.118423	P08962	0.645344	Down	1.1504e-07	CD63	CD63 antigen OS=Homo sapiens GN=CD63
	0.118423	P41221	0.70077	Down	0.0095366	WNT5A	Protein Wnt-5a OS=Homo sapiens GN=WNT5A
	0.118423	P08253	0.763024	Down	0.000179557	MMP2	72 kDa type IV collagenase OS=Homo sapiens GN=MMP2
	0.118423	P14210	1.44824	Up	0.0172225	HGF	Hepatocyte growth factor OS=Homo sapiens GN=HGF
	0.118423	P60709	1.37369	Up	0.027557	ACTB	"Actin, cytoplasmic 1 OS=Homo sapiens GN=ACTB"
	0.118423	P17301	0.754226	Down	6.1043e-05	ITGA2	Integrin alpha-2 OS=Homo sapiens GN=ITGA2
hsa05206 MicroRNAs in cancer	0.111025	P26358	1.34474	Up	0.000160528	DNMT1	DNA (cytosine-5)-methyltransferase 1 OS=Homo sapiens GN=DNMT1
	0.111025	O14920	0.686077	Down	0.0093771	IKBKB	Inhibitor of nuclear factor kappa-B kinase subunit beta OS=Homo sapiens GN=IKBKB
	0.111025	P52926	0.625822	Down	0.00098179	HMGA2	High mobility group protein HMGI-C OS=Homo sapiens GN=HMGA2
	0.111025	P35354	0.70817	Down	0.0005162	PTGS2	Prostaglandin G/H synthase 2 OS=Homo sapiens GN=PTGS2
	0.111025	P29966	1.33554	Up	1.73027e-05	MARCKS	Myristoylated alanine-rich C-kinase substrate OS=Homo sapiens GN=MARCKS
hsa04668 TNF signaling pathway	0.00144763	P01584	0.656997	Down	0.000198798	IL1B	Interleukin-1 beta OS=Homo sapiens GN=IL1B
	0.00144763	P80162	0.73957	Down	0.00134353	CXCL6	C-X-C motif chemokine 6 OS=Homo sapiens GN=CXCL6
	0.00144763	P09341	0.469408	Down	0.0007832	CXCL1	Growth-regulated alpha protein OS=Homo sapiens GN=CXCL1
	0.00144763	P05362	0.508151	Down	0.00014254	ICAM1	Intercellular adhesion molecule 1 OS=Homo sapiens GN=ICAM1
	0.00144763	O14920	0.686077	Down	0.0093771	IKBKB	Inhibitor of nuclear factor kappa-B kinase subunit beta OS=Homo sapiens GN=IKBKB
	0.00144763	P35354	0.70817	Down	0.0005162	PTGS2	Prostaglandin G/H synthase 2 OS=Homo sapiens GN=PTGS2
	0.00144763	P05412	1.33706	Up	0.0197637	JUN	Transcription factor AP-1 OS=Homo sapiens GN=JUN
hsa04722 Neurotrophin signaling pathway	0.313614	Q99523	1.65076	Up	0.0027968	SORT1	Sortilin OS=Homo sapiens GN=SORT1
	0.313614	O14920	0.686077	Down	0.0093771	IKBKB	Inhibitor of nuclear factor kappa-B kinase subunit beta OS=Homo sapiens GN=IKBKB
	0.313614	P05412	1.33706	Up	0.0197637	JUN	Transcription factor AP-1 OS=Homo sapiens GN=JUN
hsa05321 Inflammatory bowel disease (IBD)	0.0397078	P01584	0.656997	Down	0.000198798	IL1B	Interleukin-1 beta OS=Homo sapiens GN=IL1B
	0.0397078	P05412	1.33706	Up	0.0197637	JUN	Transcription factor AP-1 OS=Homo sapiens GN=JUN
hsa00330 Arginine and proline metabolism	0.153897	P13674	0.663879	Down	9.5102e-09	P4HA1	Prolyl 4-hydroxylase subunit alpha-1 OS=Homo sapiens GN=P4HA1
	0.153897	P17707	1.39291	Up	0.025962	AMD1	S-adenosylmethionine decarboxylase proenzyme OS=Homo sapiens GN=AMD1
hsa04933 AGE-RAGE signaling pathway in diabetic complications	0.0201992	P01584	0.656997	Down	0.000198798	IL1B	Interleukin-1 beta OS=Homo sapiens GN=IL1B
	0.0201992	P05362	0.508151	Down	0.00014254	ICAM1	Intercellular adhesion molecule 1 OS=Homo sapiens GN=ICAM1
	0.0201992	P02452	1.30163	Up	2.312e-05	COL1A1	Collagen alpha-1(I) chain OS=Homo sapiens GN=COL1A1
	0.0201992	P08253	0.763024	Down	0.000179557	MMP2	72 kDa type IV collagenase OS=Homo sapiens GN=MMP2
	0.0201992	P05412	1.33706	Up	0.0197637	JUN	Transcription factor AP-1 OS=Homo sapiens GN=JUN
hsa04921 Oxytocin signaling pathway	0.127329	P35354	0.70817	Down	0.0005162	PTGS2	Prostaglandin G/H synthase 2 OS=Homo sapiens GN=PTGS2
	0.127329	P60709	1.37369	Up	0.027557	ACTB	"Actin, cytoplasmic 1 OS=Homo sapiens GN=ACTB"
	0.127329	P05412	1.33706	Up	0.0197637	JUN	Transcription factor AP-1 OS=Homo sapiens GN=JUN
	0.127329	P54289	0.746377	Down	3.9166e-05	CACNA2D1	Voltage-dependent calcium channel subunit alpha-2/delta-1 OS=Homo sapiens GN=CACNA2D1
hsa04514 Cell adhesion molecules (CAMs)	0.0809989	P05362	0.508151	Down	0.00014254	ICAM1	Intercellular adhesion molecule 1 OS=Homo sapiens GN=ICAM1
	0.0809989	P13611	0.73961	Down	9.9937e-05	VCAN	Versican core protein OS=Homo sapiens GN=VCAN
	0.0809989	P13591	1.42431	Up	0.0142385	NCAM1	Neural cell adhesion molecule 1 OS=Homo sapiens GN=NCAM1
hsa05418 Fluid shear stress and atherosclerosis	0.000929629	P01584	0.656997	Down	0.000198798	IL1B	Interleukin-1 beta OS=Homo sapiens GN=IL1B
	0.000929629	P05362	0.508151	Down	0.00014254	ICAM1	Intercellular adhesion molecule 1 OS=Homo sapiens GN=ICAM1
	0.000929629	P21266	0.733735	Down	0.00016374	GSTM3	Glutathione S-transferase Mu 3 OS=Homo sapiens GN=GSTM3
	0.000929629	P60709	1.37369	Up	0.027557	ACTB	"Actin, cytoplasmic 1 OS=Homo sapiens GN=ACTB"
	0.000929629	O14920	0.686077	Down	0.0093771	IKBKB	Inhibitor of nuclear factor kappa-B kinase subunit beta OS=Homo sapiens GN=IKBKB
	0.000929629	P00750	0.677794	Down	0.022876	PLAT	Tissue-type plasminogen activator OS=Homo sapiens GN=PLAT
	0.000929629	P08253	0.763024	Down	0.000179557	MMP2	72 kDa type IV collagenase OS=Homo sapiens GN=MMP2
	0.000929629	P05412	1.33706	Up	0.0197637	JUN	Transcription factor AP-1 OS=Homo sapiens GN=JUN
hsa05132 Salmonella infection	0.062448	P01584	0.656997	Down	0.000198798	IL1B	Interleukin-1 beta OS=Homo sapiens GN=IL1B
	0.062448	P09341	0.469408	Down	0.0007832	CXCL1	Growth-regulated alpha protein OS=Homo sapiens GN=CXCL1
	0.062448	P60709	1.37369	Up	0.027557	ACTB	"Actin, cytoplasmic 1 OS=Homo sapiens GN=ACTB"
	0.062448	P05412	1.33706	Up	0.0197637	JUN	Transcription factor AP-1 OS=Homo sapiens GN=JUN
hsa04512 ECM-receptor interaction	0.023292	Q16363	0.463092	Down	0.0039395	LAMA4	Laminin subunit alpha-4 OS=Homo sapiens GN=LAMA4
	0.023292	P02452	1.30163	Up	2.312e-05	COL1A1	Collagen alpha-1(I) chain OS=Homo sapiens GN=COL1A1
	0.023292	P56199	0.731964	Down	0.000102907	ITGA1	Integrin alpha-1 OS=Homo sapiens GN=ITGA1
	0.023292	P17301	0.754226	Down	6.1043e-05	ITGA2	Integrin alpha-2 OS=Homo sapiens GN=ITGA2
hsa04670 Leukocyte transendothelial migration	0.169926	P05362	0.508151	Down	0.00014254	ICAM1	Intercellular adhesion molecule 1 OS=Homo sapiens GN=ICAM1
	0.169926	P08253	0.763024	Down	0.000179557	MMP2	72 kDa type IV collagenase OS=Homo sapiens GN=MMP2
	0.169926	P60709	1.37369	Up	0.027557	ACTB	"Actin, cytoplasmic 1 OS=Homo sapiens GN=ACTB"
hsa00340 Histidine metabolism	0.0228213	P50135	1.48105	Up	0.00061848	HNMT	Histamine N-methyltransferase OS=Homo sapiens GN=HNMT
	0.0228213	P47895	1.31445	Up	0.0035035	ALDH1A3	Aldehyde dehydrogenase family 1 member A3 OS=Homo sapiens GN=ALDH1A3
hsa00270 Cysteine and methionine metabolism	0.202523	P26358	1.34474	Up	0.000160528	DNMT1	DNA (cytosine-5)-methyltransferase 1 OS=Homo sapiens GN=DNMT1
	0.202523	P17707	1.39291	Up	0.025962	AMD1	S-adenosylmethionine decarboxylase proenzyme OS=Homo sapiens GN=AMD1
hsa04658 Th1 and Th2 cell differentiation	0.242546	O14920	0.686077	Down	0.0093771	IKBKB	Inhibitor of nuclear factor kappa-B kinase subunit beta OS=Homo sapiens GN=IKBKB
	0.242546	P05412	1.33706	Up	0.0197637	JUN	Transcription factor AP-1 OS=Homo sapiens GN=JUN
hsa05164 Influenza A	0.111025	P01584	0.656997	Down	0.000198798	IL1B	Interleukin-1 beta OS=Homo sapiens GN=IL1B
	0.111025	P05362	0.508151	Down	0.00014254	ICAM1	Intercellular adhesion molecule 1 OS=Homo sapiens GN=ICAM1
	0.111025	O14920	0.686077	Down	0.0093771	IKBKB	Inhibitor of nuclear factor kappa-B kinase subunit beta OS=Homo sapiens GN=IKBKB
	0.111025	P60709	1.37369	Up	0.027557	ACTB	"Actin, cytoplasmic 1 OS=Homo sapiens GN=ACTB"
	0.111025	P05412	1.33706	Up	0.0197637	JUN	Transcription factor AP-1 OS=Homo sapiens GN=JUN
hsa04723 Retrograde endocannabinoid signaling	0.262717	P35354	0.70817	Down	0.0005162	PTGS2	Prostaglandin G/H synthase 2 OS=Homo sapiens GN=PTGS2
	0.262717	P59768	0.767893	Down	0.00095579	GNG2	Guanine nucleotide-binding protein G(I)/G(S)/G(O) subunit gamma-2 OS=Homo sapiens GN=GNG2
hsa05133 Pertussis	0.0164759	P01584	0.656997	Down	0.000198798	IL1B	Interleukin-1 beta OS=Homo sapiens GN=IL1B
	0.0164759	P80162	0.73957	Down	0.00134353	CXCL6	C-X-C motif chemokine 6 OS=Homo sapiens GN=CXCL6
	0.0164759	P01024	1.40907	Up	0.0080993	C3	Complement C3 OS=Homo sapiens GN=C3
	0.0164759	P05412	1.33706	Up	0.0197637	JUN	Transcription factor AP-1 OS=Homo sapiens GN=JUN
hsa04064 NF-kappa B signaling pathway	0.0121438	P01584	0.656997	Down	0.000198798	IL1B	Interleukin-1 beta OS=Homo sapiens GN=IL1B
	0.0121438	P09341	0.469408	Down	0.0007832	CXCL1	Growth-regulated alpha protein OS=Homo sapiens GN=CXCL1
	0.0121438	P05362	0.508151	Down	0.00014254	ICAM1	Intercellular adhesion molecule 1 OS=Homo sapiens GN=ICAM1
	0.0121438	O14920	0.686077	Down	0.0093771	IKBKB	Inhibitor of nuclear factor kappa-B kinase subunit beta OS=Homo sapiens GN=IKBKB
	0.0121438	P35354	0.70817	Down	0.0005162	PTGS2	Prostaglandin G/H synthase 2 OS=Homo sapiens GN=PTGS2
hsa04657 IL-17 signaling pathway	0.00159311	P01584	0.656997	Down	0.000198798	IL1B	Interleukin-1 beta OS=Homo sapiens GN=IL1B
	0.00159311	P80162	0.73957	Down	0.00134353	CXCL6	C-X-C motif chemokine 6 OS=Homo sapiens GN=CXCL6
	0.00159311	P09341	0.469408	Down	0.0007832	CXCL1	Growth-regulated alpha protein OS=Homo sapiens GN=CXCL1
	0.00159311	O14920	0.686077	Down	0.0093771	IKBKB	Inhibitor of nuclear factor kappa-B kinase subunit beta OS=Homo sapiens GN=IKBKB
	0.00159311	P35354	0.70817	Down	0.0005162	PTGS2	Prostaglandin G/H synthase 2 OS=Homo sapiens GN=PTGS2
	0.00159311	P05412	1.33706	Up	0.0197637	JUN	Transcription factor AP-1 OS=Homo sapiens GN=JUN
hsa04060 Cytokine-cytokine receptor interaction	0.00887114	P01584	0.656997	Down	0.000198798	IL1B	Interleukin-1 beta OS=Homo sapiens GN=IL1B
	0.00887114	P80162	0.73957	Down	0.00134353	CXCL6	C-X-C motif chemokine 6 OS=Homo sapiens GN=CXCL6
	0.00887114	P09341	0.469408	Down	0.0007832	CXCL1	Growth-regulated alpha protein OS=Homo sapiens GN=CXCL1
	0.00887114	P14210	1.44824	Up	0.0172225	HGF	Hepatocyte growth factor OS=Homo sapiens GN=HGF
hsa04614 Renin-angiotensin system	0.0228213	P42785	0.728451	Down	0.031163	PRCP	Lysosomal Pro-X carboxypeptidase OS=Homo sapiens GN=PRCP
	0.0228213	P10619	0.765758	Down	0.0025415	CTSA	Lysosomal protective protein OS=Homo sapiens GN=CTSA
hsa04350 TGF-beta signaling pathway	0.282905	Q14766	0.67718	Down	0.011223	LTBP1	Latent-transforming growth factor beta-binding protein 1 OS=Homo sapiens GN=LTBP1
	0.282905	Q99697	1.38626	Up	0.0044648	PITX2	Pituitary homeobox 2 OS=Homo sapiens GN=PITX2
hsa05410 Hypertrophic cardiomyopathy (HCM)	0.00353857	P17661	1.37368	Up	0.0167627	DES	Desmin OS=Homo sapiens GN=DES
	0.00353857	P60709	1.37369	Up	0.027557	ACTB	"Actin, cytoplasmic 1 OS=Homo sapiens GN=ACTB"
	0.00353857	P56199	0.731964	Down	0.000102907	ITGA1	Integrin alpha-1 OS=Homo sapiens GN=ITGA1
	0.00353857	P17301	0.754226	Down	6.1043e-05	ITGA2	Integrin alpha-2 OS=Homo sapiens GN=ITGA2
	0.00353857	P54289	0.746377	Down	3.9166e-05	CACNA2D1	Voltage-dependent calcium channel subunit alpha-2/delta-1 OS=Homo sapiens GN=CACNA2D1
hsa00980 Metabolism of xenobiotics by cytochrome P450	0.0829955	P21266	0.733735	Down	0.00016374	GSTM3	Glutathione S-transferase Mu 3 OS=Homo sapiens GN=GSTM3
	0.0829955	P47895	1.31445	Up	0.0035035	ALDH1A3	Aldehyde dehydrogenase family 1 member A3 OS=Homo sapiens GN=ALDH1A3
hsa05414 Dilated cardiomyopathy	0.00441505	P17661	1.37368	Up	0.0167627	DES	Desmin OS=Homo sapiens GN=DES
	0.00441505	P60709	1.37369	Up	0.027557	ACTB	"Actin, cytoplasmic 1 OS=Homo sapiens GN=ACTB"
	0.00441505	P56199	0.731964	Down	0.000102907	ITGA1	Integrin alpha-1 OS=Homo sapiens GN=ITGA1
	0.00441505	P17301	0.754226	Down	6.1043e-05	ITGA2	Integrin alpha-2 OS=Homo sapiens GN=ITGA2
	0.00441505	P54289	0.746377	Down	3.9166e-05	CACNA2D1	Voltage-dependent calcium channel subunit alpha-2/delta-1 OS=Homo sapiens GN=CACNA2D1
hsa03320 PPAR signaling pathway	0.232488	Q99541	1.44541	Up	0.0093441	PLIN2	Perilipin-2 OS=Homo sapiens GN=PLIN2
	0.232488	Q99424	0.753872	Down	0.033775	ACOX2	Peroxisomal acyl-coenzyme A oxidase 2 OS=Homo sapiens GN=ACOX2
hsa05152 Tuberculosis	0.0654412	P01584	0.656997	Down	0.000198798	IL1B	Interleukin-1 beta OS=Homo sapiens GN=IL1B
	0.0654412	P23511	1.37612	Up	0.0197562	NFYA	Nuclear transcription factor Y subunit alpha OS=Homo sapiens GN=NFYA
	0.0654412	P13473	0.712832	Down	0.00035563	LAMP2	Lysosome-associated membrane glycoprotein 2 OS=Homo sapiens GN=LAMP2
	0.0654412	P11279	0.684052	Down	0.00044218	LAMP1	Lysosome-associated membrane glycoprotein 1 OS=Homo sapiens GN=LAMP1
	0.0654412	P01024	1.40907	Up	0.0080993	C3	Complement C3 OS=Homo sapiens GN=C3
hsa04610 Complement and coagulation cascades	0.0829955	P00750	0.677794	Down	0.022876	PLAT	Tissue-type plasminogen activator OS=Homo sapiens GN=PLAT
	0.0829955	P01024	1.40907	Up	0.0080993	C3	Complement C3 OS=Homo sapiens GN=C3
hsa05202 Transcriptional misregulation in cancer	0.28384	P00750	0.677794	Down	0.022876	PLAT	Tissue-type plasminogen activator OS=Homo sapiens GN=PLAT
	0.28384	P52926	0.625822	Down	0.00098179	HMGA2	High mobility group protein HMGI-C OS=Homo sapiens GN=HMGA2
	0.28384	Q71DI3	1.3327	Up	0.025981	HIST2H3A	Histone H3.2 OS=Homo sapiens GN=HIST2H3A
hsa05020 Prion diseases	0.0176753	P01584	0.656997	Down	0.000198798	IL1B	Interleukin-1 beta OS=Homo sapiens GN=IL1B
	0.0176753	P13591	1.42431	Up	0.0142385	NCAM1	Neural cell adhesion molecule 1 OS=Homo sapiens GN=NCAM1
	0.0176753	P04156	0.710189	Down	0.00077753	PRNP	Major prion protein OS=Homo sapiens GN=PRNP
hsa05142 Chagas disease (American trypanosomiasis)	0.0559672	P01584	0.656997	Down	0.000198798	IL1B	Interleukin-1 beta OS=Homo sapiens GN=IL1B
	0.0559672	O14920	0.686077	Down	0.0093771	IKBKB	Inhibitor of nuclear factor kappa-B kinase subunit beta OS=Homo sapiens GN=IKBKB
	0.0559672	P01024	1.40907	Up	0.0080993	C3	Complement C3 OS=Homo sapiens GN=C3
	0.0559672	P05412	1.33706	Up	0.0197637	JUN	Transcription factor AP-1 OS=Homo sapiens GN=JUN
hsa00760 Nicotinate and nicotinamide metabolism	0.00112685	P43490	0.746364	Down	0.000177444	NAMPT	Nicotinamide phosphoribosyltransferase OS=Homo sapiens GN=NAMPT
	0.00112685	P21589	0.729036	Down	2.4743e-06	NT5E	5'-nucleotidase OS=Homo sapiens GN=NT5E
	0.00112685	Q15274	0.765784	Down	0.0038019	QPRT	Nicotinate-nucleotide pyrophosphorylase [carboxylating] OS=Homo sapiens GN=QPRT
	0.00112685	P40261	0.702845	Down	0.0007243	NNMT	Nicotinamide N-methyltransferase OS=Homo sapiens GN=NNMT
hsa00670 One carbon pool by folate	0.0528832	P00374	1.401	Up	0.0088049	DHFR	Dihydrofolate reductase OS=Homo sapiens GN=DHFR
	0.0528832	P04818	1.45713	Up	0.00099766	TYMS	Thymidylate synthase OS=Homo sapiens GN=TYMS
hsa05150 Staphylococcus aureus infection	0.0100226	P05362	0.508151	Down	0.00014254	ICAM1	Intercellular adhesion molecule 1 OS=Homo sapiens GN=ICAM1
	0.0100226	P01024	1.40907	Up	0.0080993	C3	Complement C3 OS=Homo sapiens GN=C3
hsa04974 Protein digestion and absorption	0.0380489	P42785	0.728451	Down	0.031163	PRCP	Lysosomal Pro-X carboxypeptidase OS=Homo sapiens GN=PRCP
	0.0380489	Q02388	0.649554	Down	0.024181	COL7A1	Collagen alpha-1(VII) chain OS=Homo sapiens GN=COL7A1
	0.0380489	P02452	1.30163	Up	2.312e-05	COL1A1	Collagen alpha-1(I) chain OS=Homo sapiens GN=COL1A1
hsa05140 Leishmaniasis	0.00613821	P01584	0.656997	Down	0.000198798	IL1B	Interleukin-1 beta OS=Homo sapiens GN=IL1B
	0.00613821	P35354	0.70817	Down	0.0005162	PTGS2	Prostaglandin G/H synthase 2 OS=Homo sapiens GN=PTGS2
	0.00613821	P01024	1.40907	Up	0.0080993	C3	Complement C3 OS=Homo sapiens GN=C3
	0.00613821	P05412	1.33706	Up	0.0197637	JUN	Transcription factor AP-1 OS=Homo sapiens GN=JUN
hsa05412 Arrhythmogenic right ventricular cardiomyopathy (ARVC)	0.00217153	P17661	1.37368	Up	0.0167627	DES	Desmin OS=Homo sapiens GN=DES
	0.00217153	P60709	1.37369	Up	0.027557	ACTB	"Actin, cytoplasmic 1 OS=Homo sapiens GN=ACTB"
	0.00217153	P56199	0.731964	Down	0.000102907	ITGA1	Integrin alpha-1 OS=Homo sapiens GN=ITGA1
	0.00217153	P17301	0.754226	Down	6.1043e-05	ITGA2	Integrin alpha-2 OS=Homo sapiens GN=ITGA2
	0.00217153	P54289	0.746377	Down	3.9166e-05	CACNA2D1	Voltage-dependent calcium channel subunit alpha-2/delta-1 OS=Homo sapiens GN=CACNA2D1
hsa04151 PI3K-Akt signaling pathway	0.0934611	O14920	0.686077	Down	0.0093771	IKBKB	Inhibitor of nuclear factor kappa-B kinase subunit beta OS=Homo sapiens GN=IKBKB
	0.0934611	Q16363	0.463092	Down	0.0039395	LAMA4	Laminin subunit alpha-4 OS=Homo sapiens GN=LAMA4
	0.0934611	P59768	0.767893	Down	0.00095579	GNG2	Guanine nucleotide-binding protein G(I)/G(S)/G(O) subunit gamma-2 OS=Homo sapiens GN=GNG2
	0.0934611	P02452	1.30163	Up	2.312e-05	COL1A1	Collagen alpha-1(I) chain OS=Homo sapiens GN=COL1A1
	0.0934611	P14210	1.44824	Up	0.0172225	HGF	Hepatocyte growth factor OS=Homo sapiens GN=HGF
	0.0934611	P56199	0.731964	Down	0.000102907	ITGA1	Integrin alpha-1 OS=Homo sapiens GN=ITGA1
	0.0934611	P17301	0.754226	Down	6.1043e-05	ITGA2	Integrin alpha-2 OS=Homo sapiens GN=ITGA2
hsa02010 ABC transporters	0.0114933	O94911	0.564335	Down	0.039623	ABCA8	ATP-binding cassette sub-family A member 8 OS=Homo sapiens GN=ABCA8
	0.0114933	O95477	0.594444	Down	0.0046003	ABCA1	ATP-binding cassette sub-family A member 1 OS=Homo sapiens GN=ABCA1
	0.0114933	O15439	0.752562	Down	0.00022491	ABCC4	Multidrug resistance-associated protein 4 OS=Homo sapiens GN=ABCC4

## Sheet: P4C24 vs. P10C48
KEGG pathway	Fisher's exact test p value	Protein accession	P4C24/P10C48 Ratio	Regulated Type	P4C24/P10C48 P value	Gene name	Protein description
hsa05200 Pathways in cancer	0.311055	Q13753	1.31748	Up	0.029319	LAMC2	Laminin subunit gamma-2 OS=Homo sapiens GN=LAMC2
	0.311055	P20248	1.36937	Up	0.014397	CCNA2	Cyclin-A2 OS=Homo sapiens GN=CCNA2
hsa04621 NOD-like receptor signaling pathway	0.0152488	P58335	1.55473	Up	3.6022e-05	ANTXR2	Anthrax toxin receptor 2 OS=Homo sapiens GN=ANTXR2
	0.0152488	P09341	1.9274	Up	0.0030806	CXCL1	Growth-regulated alpha protein OS=Homo sapiens GN=CXCL1
	0.0152488	P21580	1.35725	Up	1.61376e-05	TNFAIP3	Tumor necrosis factor alpha-induced protein 3 OS=Homo sapiens GN=TNFAIP3
hsa05205 Proteoglycans in cancer	0.0268381	P51884	0.571619	Down	0.00177663	LUM	Lumican OS=Homo sapiens GN=LUM
	0.0268381	P00749	2.52277	Up	0.0111213	PLAU	Urokinase-type plasminogen activator OS=Homo sapiens GN=PLAU
	0.0268381	P07585	0.74441	Down	0.0081024	DCN	Decorin OS=Homo sapiens GN=DCN
hsa05206 MicroRNAs in cancer	0.0893773	P09601	1.50068	Up	0.0123403	HMOX1	Heme oxygenase 1 OS=Homo sapiens GN=HMOX1
	0.0893773	P00749	2.52277	Up	0.0111213	PLAU	Urokinase-type plasminogen activator OS=Homo sapiens GN=PLAU
hsa04914 Progesterone-mediated oocyte maturation	0.0359651	P14635	1.48766	Up	0.0023379	CCNB1	G2/mitotic-specific cyclin-B1 OS=Homo sapiens GN=CCNB1
	0.0359651	P20248	1.36937	Up	0.014397	CCNA2	Cyclin-A2 OS=Homo sapiens GN=CCNA2
hsa05146 Amoebiasis	0.0222042	P09341	1.9274	Up	0.0030806	CXCL1	Growth-regulated alpha protein OS=Homo sapiens GN=CXCL1
	0.0222042	Q13753	1.31748	Up	0.029319	LAMC2	Laminin subunit gamma-2 OS=Homo sapiens GN=LAMC2
hsa05162 Measles	0.0457137	P21580	1.35725	Up	1.61376e-05	TNFAIP3	Tumor necrosis factor alpha-induced protein 3 OS=Homo sapiens GN=TNFAIP3
	0.0457137	P0DMV9	1.41376	Up	2.3062e-07	HSPA1B	Heat shock 70 kDa protein 1B OS=Homo sapiens GN=HSPA1B
hsa04668 TNF signaling pathway	0.0444458	P09341	1.9274	Up	0.0030806	CXCL1	Growth-regulated alpha protein OS=Homo sapiens GN=CXCL1
	0.0444458	P21580	1.35725	Up	1.61376e-05	TNFAIP3	Tumor necrosis factor alpha-induced protein 3 OS=Homo sapiens GN=TNFAIP3
hsa05202 Transcriptional misregulation in cancer	0.00533444	P00749	2.52277	Up	0.0111213	PLAU	Urokinase-type plasminogen activator OS=Homo sapiens GN=PLAU
	0.00533444	Q71DI3	1.33854	Up	0.047375	HIST2H3A	Histone H3.2 OS=Homo sapiens GN=HIST2H3A
	0.00533444	P20248	1.36937	Up	0.014397	CCNA2	Cyclin-A2 OS=Homo sapiens GN=CCNA2
hsa00240 Pyrimidine metabolism	0.0707076	P31350	1.40132	Up	0.00121569	RRM2	Ribonucleoside-diphosphate reductase subunit M2 OS=Homo sapiens GN=RRM2
	0.0707076	Q16831	1.30613	Up	0.00199589	UPP1	Uridine phosphorylase 1 OS=Homo sapiens GN=UPP1
hsa05169 Epstein-Barr virus infection	0.0346603	P21580	1.35725	Up	1.61376e-05	TNFAIP3	Tumor necrosis factor alpha-induced protein 3 OS=Homo sapiens GN=TNFAIP3
	0.0346603	P0DMV9	1.41376	Up	2.3062e-07	HSPA1B	Heat shock 70 kDa protein 1B OS=Homo sapiens GN=HSPA1B
	0.0346603	P20248	1.36937	Up	0.014397	CCNA2	Cyclin-A2 OS=Homo sapiens GN=CCNA2
hsa04110 Cell cycle	0.0722071	P14635	1.48766	Up	0.0023379	CCNB1	G2/mitotic-specific cyclin-B1 OS=Homo sapiens GN=CCNB1
	0.0722071	P20248	1.36937	Up	0.014397	CCNA2	Cyclin-A2 OS=Homo sapiens GN=CCNA2
hsa05145 Toxoplasmosis	0.0395135	P0DMV9	1.41376	Up	2.3062e-07	HSPA1B	Heat shock 70 kDa protein 1B OS=Homo sapiens GN=HSPA1B
	0.0395135	Q13753	1.31748	Up	0.029319	LAMC2	Laminin subunit gamma-2 OS=Homo sapiens GN=LAMC2
hsa05134 Legionellosis	0.0176677	P09341	1.9274	Up	0.0030806	CXCL1	Growth-regulated alpha protein OS=Homo sapiens GN=CXCL1
	0.0176677	P0DMV9	1.41376	Up	2.3062e-07	HSPA1B	Heat shock 70 kDa protein 1B OS=Homo sapiens GN=HSPA1B
hsa04115 p53 signaling pathway	0.0194289	P31350	1.40132	Up	0.00121569	RRM2	Ribonucleoside-diphosphate reductase subunit M2 OS=Homo sapiens GN=RRM2
	0.0194289	P14635	1.48766	Up	0.0023379	CCNB1	G2/mitotic-specific cyclin-B1 OS=Homo sapiens GN=CCNB1
hsa04657 IL-17 signaling pathway	0.0261459	P09341	1.9274	Up	0.0030806	CXCL1	Growth-regulated alpha protein OS=Homo sapiens GN=CXCL1
	0.0261459	P21580	1.35725	Up	1.61376e-05	TNFAIP3	Tumor necrosis factor alpha-induced protein 3 OS=Homo sapiens GN=TNFAIP3
hsa04064 NF-kappa B signaling pathway	0.00238146	P09341	1.9274	Up	0.0030806	CXCL1	Growth-regulated alpha protein OS=Homo sapiens GN=CXCL1
	0.00238146	P21580	1.35725	Up	1.61376e-05	TNFAIP3	Tumor necrosis factor alpha-induced protein 3 OS=Homo sapiens GN=TNFAIP3
	0.00238146	P00749	2.52277	Up	0.0111213	PLAU	Urokinase-type plasminogen activator OS=Homo sapiens GN=PLAU

## Sheet: P4C24 vs. P10C24
KEGG pathway	Fisher's exact test p value	Protein accession	P4C24/P10C24 Ratio	Regulated Type	P4C24/P10C24 P value	Gene name	Protein description
hsa00983 Drug metabolism - other enzymes	0.0794108	O00142	0.751481	Down	0.00042447	TK2	"Thymidine kinase 2, mitochondrial OS=Homo sapiens GN=TK2"
	0.0794108	Q9BZX2	1.36989	Up	0.00099584	UCK2	Uridine-cytidine kinase 2 OS=Homo sapiens GN=UCK2
hsa05034 Alcoholism	0.277729	P62805	1.40256	Up	0.00020435	HIST1H4A	Histone H4 OS=Homo sapiens GN=HIST1H4A
	0.277729	Q71DI3	1.50034	Up	0.00140388	HIST2H3A	Histone H3.2 OS=Homo sapiens GN=HIST2H3A
	0.277729	Q99808	1.80779	Up	0.00087572	SLC29A1	Equilibrative nucleoside transporter 1 OS=Homo sapiens GN=SLC29A1
hsa03030 DNA replication	0.243757	P49642	1.37608	Up	0.009863	PRIM1	DNA primase small subunit OS=Homo sapiens GN=PRIM1
	0.243757	P49643	1.37144	Up	0.00054387	PRIM2	DNA primase large subunit OS=Homo sapiens GN=PRIM2
hsa05162 Measles	0.105295	P01584	0.739507	Down	0.00065876	IL1B	Interleukin-1 beta OS=Homo sapiens GN=IL1B
	0.105295	P21580	1.32683	Up	7.8567e-05	TNFAIP3	Tumor necrosis factor alpha-induced protein 3 OS=Homo sapiens GN=TNFAIP3
	0.105295	P0DMV9	2.11555	Up	3.2106e-07	HSPA1B	Heat shock 70 kDa protein 1B OS=Homo sapiens GN=HSPA1B
	0.105295	P24941	1.40967	Up	0.0055795	CDK2	Cyclin-dependent kinase 2 OS=Homo sapiens GN=CDK2
hsa05222 Small cell lung cancer	0.174678	Q13309	1.36641	Up	0.026219	SKP2	S-phase kinase-associated protein 2 OS=Homo sapiens GN=SKP2
	0.174678	Q16363	0.574559	Down	0.00724	LAMA4	Laminin subunit alpha-4 OS=Homo sapiens GN=LAMA4
	0.174678	P24941	1.40967	Up	0.0055795	CDK2	Cyclin-dependent kinase 2 OS=Homo sapiens GN=CDK2
hsa04659 Th17 cell differentiation	0.367835	P01584	0.739507	Down	0.00065876	IL1B	Interleukin-1 beta OS=Homo sapiens GN=IL1B
	0.367835	P05412	1.71809	Up	0.0091802	JUN	Transcription factor AP-1 OS=Homo sapiens GN=JUN
hsa00240 Pyrimidine metabolism	0.0266473	P49642	1.37608	Up	0.009863	PRIM1	DNA primase small subunit OS=Homo sapiens GN=PRIM1
	0.0266473	P31350	1.88257	Up	8.2045e-05	RRM2	Ribonucleoside-diphosphate reductase subunit M2 OS=Homo sapiens GN=RRM2
	0.0266473	P04818	1.33806	Up	0.0030395	TYMS	Thymidylate synthase OS=Homo sapiens GN=TYMS
	0.0266473	P49643	1.37144	Up	0.00054387	PRIM2	DNA primase large subunit OS=Homo sapiens GN=PRIM2
	0.0266473	O00142	0.751481	Down	0.00042447	TK2	"Thymidine kinase 2, mitochondrial OS=Homo sapiens GN=TK2"
	0.0266473	Q9BZX2	1.36989	Up	0.00099584	UCK2	Uridine-cytidine kinase 2 OS=Homo sapiens GN=UCK2
hsa01524 Platinum drug resistance	0.147592	O15392	1.62245	Up	0.0104412	BIRC5	Baculoviral IAP repeat-containing protein 5 OS=Homo sapiens GN=BIRC5
	0.147592	P21266	0.718575	Down	4.2636e-05	GSTM3	Glutathione S-transferase Mu 3 OS=Homo sapiens GN=GSTM3
	0.147592	P11388	1.58441	Up	0.000118377	TOP2A	DNA topoisomerase 2-alpha OS=Homo sapiens GN=TOP2A
hsa04611 Platelet activation	0.254914	P08123	0.73808	Down	2.8504e-06	COL1A2	Collagen alpha-2(I) chain OS=Homo sapiens GN=COL1A2
	0.254914	P02452	0.72509	Down	2.2191e-05	COL1A1	Collagen alpha-1(I) chain OS=Homo sapiens GN=COL1A1
	0.254914	P02461	0.639405	Down	3.6624e-05	COL3A1	Collagen alpha-1(III) chain OS=Homo sapiens GN=COL3A1
hsa04380 Osteoclast differentiation	0.247371	P01584	0.739507	Down	0.00065876	IL1B	Interleukin-1 beta OS=Homo sapiens GN=IL1B
	0.247371	P05412	1.71809	Up	0.0091802	JUN	Transcription factor AP-1 OS=Homo sapiens GN=JUN
	0.247371	P15407	1.73611	Up	0.00044347	FOSL1	Fos-related antigen 1 OS=Homo sapiens GN=FOSL1
hsa05161 Hepatitis B	0.221916	O15392	1.62245	Up	0.0104412	BIRC5	Baculoviral IAP repeat-containing protein 5 OS=Homo sapiens GN=BIRC5
	0.221916	P24941	1.40967	Up	0.0055795	CDK2	Cyclin-dependent kinase 2 OS=Homo sapiens GN=CDK2
	0.221916	P20248	1.40753	Up	0.008777	CCNA2	Cyclin-A2 OS=Homo sapiens GN=CCNA2
	0.221916	P05412	1.71809	Up	0.0091802	JUN	Transcription factor AP-1 OS=Homo sapiens GN=JUN
hsa05169 Epstein-Barr virus infection	0.0872228	Q13309	1.36641	Up	0.026219	SKP2	S-phase kinase-associated protein 2 OS=Homo sapiens GN=SKP2
	0.0872228	P05362	0.627311	Down	0.00100311	ICAM1	Intercellular adhesion molecule 1 OS=Homo sapiens GN=ICAM1
	0.0872228	P21580	1.32683	Up	7.8567e-05	TNFAIP3	Tumor necrosis factor alpha-induced protein 3 OS=Homo sapiens GN=TNFAIP3
	0.0872228	P0DMV9	2.11555	Up	3.2106e-07	HSPA1B	Heat shock 70 kDa protein 1B OS=Homo sapiens GN=HSPA1B
	0.0872228	P24941	1.40967	Up	0.0055795	CDK2	Cyclin-dependent kinase 2 OS=Homo sapiens GN=CDK2
	0.0872228	P20248	1.40753	Up	0.008777	CCNA2	Cyclin-A2 OS=Homo sapiens GN=CCNA2
	0.0872228	P05412	1.71809	Up	0.0091802	JUN	Transcription factor AP-1 OS=Homo sapiens GN=JUN
hsa05322 Systemic lupus erythematosus	0.162034	P62805	1.40256	Up	0.00020435	HIST1H4A	Histone H4 OS=Homo sapiens GN=HIST1H4A
	0.162034	Q71DI3	1.50034	Up	0.00140388	HIST2H3A	Histone H3.2 OS=Homo sapiens GN=HIST2H3A
hsa05323 Rheumatoid arthritis	0.0412975	P01584	0.739507	Down	0.00065876	IL1B	Interleukin-1 beta OS=Homo sapiens GN=IL1B
	0.0412975	P05362	0.627311	Down	0.00100311	ICAM1	Intercellular adhesion molecule 1 OS=Homo sapiens GN=ICAM1
	0.0412975	P05412	1.71809	Up	0.0091802	JUN	Transcription factor AP-1 OS=Homo sapiens GN=JUN
hsa04640 Hematopoietic cell lineage	0.0635299	P01584	0.739507	Down	0.00065876	IL1B	Interleukin-1 beta OS=Homo sapiens GN=IL1B
	0.0635299	P08473	0.755769	Down	0.00023633	MME	Neprilysin OS=Homo sapiens GN=MME
hsa05143 African trypanosomiasis	0.00486628	P01584	0.739507	Down	0.00065876	IL1B	Interleukin-1 beta OS=Homo sapiens GN=IL1B
	0.00486628	P05362	0.627311	Down	0.00100311	ICAM1	Intercellular adhesion molecule 1 OS=Homo sapiens GN=ICAM1
	0.00486628	Q16363	0.574559	Down	0.00724	LAMA4	Laminin subunit alpha-4 OS=Homo sapiens GN=LAMA4
hsa04114 Oocyte meiosis	0.159529	Q12834	1.93235	Up	0.0028188	CDC20	Cell division cycle protein 20 homolog OS=Homo sapiens GN=CDC20
	0.159529	P53350	1.6771	Up	0.0114198	PLK1	Serine/threonine-protein kinase PLK1 OS=Homo sapiens GN=PLK1
	0.159529	P24941	1.40967	Up	0.0055795	CDK2	Cyclin-dependent kinase 2 OS=Homo sapiens GN=CDK2
	0.159529	P14635	1.86426	Up	0.0081982	CCNB1	G2/mitotic-specific cyclin-B1 OS=Homo sapiens GN=CCNB1
hsa00480 Glutathione metabolism	0.243757	P31350	1.88257	Up	8.2045e-05	RRM2	Ribonucleoside-diphosphate reductase subunit M2 OS=Homo sapiens GN=RRM2
	0.243757	P21266	0.718575	Down	4.2636e-05	GSTM3	Glutathione S-transferase Mu 3 OS=Homo sapiens GN=GSTM3
hsa01523 Antifolate resistance	0.0794108	P01584	0.739507	Down	0.00065876	IL1B	Interleukin-1 beta OS=Homo sapiens GN=IL1B
	0.0794108	P04818	1.33806	Up	0.0030395	TYMS	Thymidylate synthase OS=Homo sapiens GN=TYMS
hsa04310 Wnt signaling pathway	0.100859	O94907	1.80596	Up	0.0082638	DKK1	Dickkopf-related protein 1 OS=Homo sapiens GN=DKK1
	0.100859	P41221	0.648331	Down	0.0023395	WNT5A	Protein Wnt-5a OS=Homo sapiens GN=WNT5A
	0.100859	P05412	1.71809	Up	0.0091802	JUN	Transcription factor AP-1 OS=Homo sapiens GN=JUN
	0.100859	P15407	1.73611	Up	0.00044347	FOSL1	Fos-related antigen 1 OS=Homo sapiens GN=FOSL1
hsa03460 Fanconi anemia pathway	0.152193	Q9NPD8	1.75382	Up	0.004376	UBE2T	Ubiquitin-conjugating enzyme E2 T OS=Homo sapiens GN=UBE2T
	0.152193	Q9NVI1	1.47336	Up	0.00043981	FANCI	Fanconi anemia group I protein OS=Homo sapiens GN=FANCI
hsa05146 Amoebiasis	0.00688667	P01584	0.739507	Down	0.00065876	IL1B	Interleukin-1 beta OS=Homo sapiens GN=IL1B
	0.00688667	P08123	0.73808	Down	2.8504e-06	COL1A2	Collagen alpha-2(I) chain OS=Homo sapiens GN=COL1A2
	0.00688667	Q16363	0.574559	Down	0.00724	LAMA4	Laminin subunit alpha-4 OS=Homo sapiens GN=LAMA4
	0.00688667	P02452	0.72509	Down	2.2191e-05	COL1A1	Collagen alpha-1(I) chain OS=Homo sapiens GN=COL1A1
	0.00688667	P02461	0.639405	Down	3.6624e-05	COL3A1	Collagen alpha-1(III) chain OS=Homo sapiens GN=COL3A1
hsa04612 Antigen processing and presentation	0.202393	P0DMV9	2.11555	Up	3.2106e-07	HSPA1B	Heat shock 70 kDa protein 1B OS=Homo sapiens GN=HSPA1B
	0.202393	P23511	1.38143	Up	0.0038751	NFYA	Nuclear transcription factor Y subunit alpha OS=Homo sapiens GN=NFYA
hsa04390 Hippo signaling pathway	0.308446	P41134	1.38981	Up	0.032944	ID1	DNA-binding protein inhibitor ID-1 OS=Homo sapiens GN=ID1
	0.308446	O15392	1.62245	Up	0.0104412	BIRC5	Baculoviral IAP repeat-containing protein 5 OS=Homo sapiens GN=BIRC5
	0.308446	P41221	0.648331	Down	0.0023395	WNT5A	Protein Wnt-5a OS=Homo sapiens GN=WNT5A
hsa04110 Cell cycle	0.00203539	Q13309	1.36641	Up	0.026219	SKP2	S-phase kinase-associated protein 2 OS=Homo sapiens GN=SKP2
	0.00203539	Q12834	1.93235	Up	0.0028188	CDC20	Cell division cycle protein 20 homolog OS=Homo sapiens GN=CDC20
	0.00203539	O14757	1.39039	Up	0.00149825	CHEK1	Serine/threonine-protein kinase Chk1 OS=Homo sapiens GN=CHEK1
	0.00203539	P53350	1.6771	Up	0.0114198	PLK1	Serine/threonine-protein kinase PLK1 OS=Homo sapiens GN=PLK1
	0.00203539	O60566	1.45301	Up	0.0064021	BUB1B	Mitotic checkpoint serine/threonine-protein kinase BUB1 beta OS=Homo sapiens GN=BUB1B
	0.00203539	P24941	1.40967	Up	0.0055795	CDK2	Cyclin-dependent kinase 2 OS=Homo sapiens GN=CDK2
	0.00203539	P14635	1.86426	Up	0.0081982	CCNB1	G2/mitotic-specific cyclin-B1 OS=Homo sapiens GN=CCNB1
	0.00203539	P20248	1.40753	Up	0.008777	CCNA2	Cyclin-A2 OS=Homo sapiens GN=CCNA2
hsa04623 Cytosolic DNA-sensing pathway	0.23336	P01584	0.739507	Down	0.00065876	IL1B	Interleukin-1 beta OS=Homo sapiens GN=IL1B
	0.23336	Q8N884	1.38332	Up	0.0116752	MB21D1	Cyclic GMP-AMP synthase OS=Homo sapiens GN=MB21D1
hsa05144 Malaria	0.0106748	P01584	0.739507	Down	0.00065876	IL1B	Interleukin-1 beta OS=Homo sapiens GN=IL1B
	0.0106748	P05362	0.627311	Down	0.00100311	ICAM1	Intercellular adhesion molecule 1 OS=Homo sapiens GN=ICAM1
	0.0106748	P35442	0.767639	Down	0.00052219	THBS2	Thrombospondin-2 OS=Homo sapiens GN=THBS2
hsa05134 Legionellosis	0.0928217	P01584	0.739507	Down	0.00065876	IL1B	Interleukin-1 beta OS=Homo sapiens GN=IL1B
	0.0928217	P0DMV9	2.11555	Up	3.2106e-07	HSPA1B	Heat shock 70 kDa protein 1B OS=Homo sapiens GN=HSPA1B
	0.0928217	Q12983	0.624646	Down	0.0032188	BNIP3	BCL2/adenovirus E1B 19 kDa protein-interacting protein 3 OS=Homo sapiens GN=BNIP3
hsa05166 HTLV-I infection	0.0140919	O14786	1.44989	Up	0.00091521	NRP1	Neuropilin-1 OS=Homo sapiens GN=NRP1
	0.0140919	P05362	0.627311	Down	0.00100311	ICAM1	Intercellular adhesion molecule 1 OS=Homo sapiens GN=ICAM1
	0.0140919	P41221	0.648331	Down	0.0023395	WNT5A	Protein Wnt-5a OS=Homo sapiens GN=WNT5A
	0.0140919	O60566	1.45301	Up	0.0064021	BUB1B	Mitotic checkpoint serine/threonine-protein kinase BUB1 beta OS=Homo sapiens GN=BUB1B
	0.0140919	P14635	1.86426	Up	0.0081982	CCNB1	G2/mitotic-specific cyclin-B1 OS=Homo sapiens GN=CCNB1
	0.0140919	P15407	1.73611	Up	0.00044347	FOSL1	Fos-related antigen 1 OS=Homo sapiens GN=FOSL1
	0.0140919	Q12834	1.93235	Up	0.0028188	CDC20	Cell division cycle protein 20 homolog OS=Homo sapiens GN=CDC20
	0.0140919	O14757	1.39039	Up	0.00149825	CHEK1	Serine/threonine-protein kinase Chk1 OS=Homo sapiens GN=CHEK1
	0.0140919	P05412	1.71809	Up	0.0091802	JUN	Transcription factor AP-1 OS=Homo sapiens GN=JUN
hsa04115 p53 signaling pathway	0.0258934	P31350	1.88257	Up	8.2045e-05	RRM2	Ribonucleoside-diphosphate reductase subunit M2 OS=Homo sapiens GN=RRM2
	0.0258934	O14757	1.39039	Up	0.00149825	CHEK1	Serine/threonine-protein kinase Chk1 OS=Homo sapiens GN=CHEK1
	0.0258934	P24941	1.40967	Up	0.0055795	CDK2	Cyclin-dependent kinase 2 OS=Homo sapiens GN=CDK2
	0.0258934	P14635	1.86426	Up	0.0081982	CCNB1	G2/mitotic-specific cyclin-B1 OS=Homo sapiens GN=CCNB1
hsa05203 Viral carcinogenesis	0.0592702	Q13309	1.36641	Up	0.026219	SKP2	S-phase kinase-associated protein 2 OS=Homo sapiens GN=SKP2
	0.0592702	Q12834	1.93235	Up	0.0028188	CDC20	Cell division cycle protein 20 homolog OS=Homo sapiens GN=CDC20
	0.0592702	O14757	1.39039	Up	0.00149825	CHEK1	Serine/threonine-protein kinase Chk1 OS=Homo sapiens GN=CHEK1
	0.0592702	P62805	1.40256	Up	0.00020435	HIST1H4A	Histone H4 OS=Homo sapiens GN=HIST1H4A
	0.0592702	P24941	1.40967	Up	0.0055795	CDK2	Cyclin-dependent kinase 2 OS=Homo sapiens GN=CDK2
	0.0592702	P20248	1.40753	Up	0.008777	CCNA2	Cyclin-A2 OS=Homo sapiens GN=CCNA2
	0.0592702	P05412	1.71809	Up	0.0091802	JUN	Transcription factor AP-1 OS=Homo sapiens GN=JUN
hsa05200 Pathways in cancer	0.129537	P21266	0.718575	Down	4.2636e-05	GSTM3	Glutathione S-transferase Mu 3 OS=Homo sapiens GN=GSTM3
	0.129537	P41221	0.648331	Down	0.0023395	WNT5A	Protein Wnt-5a OS=Homo sapiens GN=WNT5A
	0.129537	P24941	1.40967	Up	0.0055795	CDK2	Cyclin-dependent kinase 2 OS=Homo sapiens GN=CDK2
	0.129537	Q13309	1.36641	Up	0.026219	SKP2	S-phase kinase-associated protein 2 OS=Homo sapiens GN=SKP2
	0.129537	O15392	1.62245	Up	0.0104412	BIRC5	Baculoviral IAP repeat-containing protein 5 OS=Homo sapiens GN=BIRC5
	0.129537	Q16363	0.574559	Down	0.00724	LAMA4	Laminin subunit alpha-4 OS=Homo sapiens GN=LAMA4
	0.129537	P08253	0.738213	Down	0.00151636	MMP2	72 kDa type IV collagenase OS=Homo sapiens GN=MMP2
	0.129537	P05412	1.71809	Up	0.0091802	JUN	Transcription factor AP-1 OS=Homo sapiens GN=JUN
	0.129537	P20248	1.40753	Up	0.008777	CCNA2	Cyclin-A2 OS=Homo sapiens GN=CCNA2
hsa05205 Proteoglycans in cancer	0.0572329	P51884	0.538437	Down	0.00098331	LUM	Lumican OS=Homo sapiens GN=LUM
	0.0572329	P08962	0.754144	Down	0.0023203	CD63	CD63 antigen OS=Homo sapiens GN=CD63
	0.0572329	Q53EL6	0.705172	Down	0.0058624	PDCD4	Programmed cell death protein 4 OS=Homo sapiens GN=PDCD4
	0.0572329	P41221	0.648331	Down	0.0023395	WNT5A	Protein Wnt-5a OS=Homo sapiens GN=WNT5A
	0.0572329	P35625	1.42818	Up	0.00174261	TIMP3	Metalloproteinase inhibitor 3 OS=Homo sapiens GN=TIMP3
	0.0572329	P08253	0.738213	Down	0.00151636	MMP2	72 kDa type IV collagenase OS=Homo sapiens GN=MMP2
	0.0572329	P07585	0.618712	Down	0.00175823	DCN	Decorin OS=Homo sapiens GN=DCN
hsa00051 Fructose and mannose metabolism	0.162034	P15121	0.730736	Down	0.00034015	AKR1B1	Aldose reductase OS=Homo sapiens GN=AKR1B1
	0.162034	P34949	0.731473	Down	0.006856	MPI	Mannose-6-phosphate isomerase OS=Homo sapiens GN=MPI
hsa05206 MicroRNAs in cancer	0.0471368	P35568	0.70771	Down	0.0195227	IRS1	Insulin receptor substrate 1 OS=Homo sapiens GN=IRS1
	0.0471368	P26358	1.32894	Up	2.3761e-05	DNMT1	DNA (cytosine-5)-methyltransferase 1 OS=Homo sapiens GN=DNMT1
	0.0471368	Q53EL6	0.705172	Down	0.0058624	PDCD4	Programmed cell death protein 4 OS=Homo sapiens GN=PDCD4
	0.0471368	P52926	0.743501	Down	0.00077721	HMGA2	High mobility group protein HMGI-C OS=Homo sapiens GN=HMGA2
	0.0471368	P35625	1.42818	Up	0.00174261	TIMP3	Metalloproteinase inhibitor 3 OS=Homo sapiens GN=TIMP3
	0.0471368	Q02241	1.59044	Up	0.00022362	KIF23	Kinesin-like protein KIF23 OS=Homo sapiens GN=KIF23
hsa04914 Progesterone-mediated oocyte maturation	0.0724105	P53350	1.6771	Up	0.0114198	PLK1	Serine/threonine-protein kinase PLK1 OS=Homo sapiens GN=PLK1
	0.0724105	P24941	1.40967	Up	0.0055795	CDK2	Cyclin-dependent kinase 2 OS=Homo sapiens GN=CDK2
	0.0724105	P14635	1.86426	Up	0.0081982	CCNB1	G2/mitotic-specific cyclin-B1 OS=Homo sapiens GN=CCNB1
	0.0724105	P20248	1.40753	Up	0.008777	CCNA2	Cyclin-A2 OS=Homo sapiens GN=CCNA2
hsa04668 TNF signaling pathway	0.100859	P01584	0.739507	Down	0.00065876	IL1B	Interleukin-1 beta OS=Homo sapiens GN=IL1B
	0.100859	P05362	0.627311	Down	0.00100311	ICAM1	Intercellular adhesion molecule 1 OS=Homo sapiens GN=ICAM1
	0.100859	P21580	1.32683	Up	7.8567e-05	TNFAIP3	Tumor necrosis factor alpha-induced protein 3 OS=Homo sapiens GN=TNFAIP3
	0.100859	P05412	1.71809	Up	0.0091802	JUN	Transcription factor AP-1 OS=Homo sapiens GN=JUN
hsa05321 Inflammatory bowel disease (IBD)	0.0421345	P01584	0.739507	Down	0.00065876	IL1B	Interleukin-1 beta OS=Homo sapiens GN=IL1B
	0.0421345	P05412	1.71809	Up	0.0091802	JUN	Transcription factor AP-1 OS=Homo sapiens GN=JUN
hsa00330 Arginine and proline metabolism	0.162034	P13674	0.752919	Down	7.8196e-05	P4HA1	Prolyl 4-hydroxylase subunit alpha-1 OS=Homo sapiens GN=P4HA1
	0.162034	P17707	1.34114	Up	0.020798	AMD1	S-adenosylmethionine decarboxylase proenzyme OS=Homo sapiens GN=AMD1
hsa04933 AGE-RAGE signaling pathway in diabetic complications	0.00107666	P01584	0.739507	Down	0.00065876	IL1B	Interleukin-1 beta OS=Homo sapiens GN=IL1B
	0.00107666	P08123	0.73808	Down	2.8504e-06	COL1A2	Collagen alpha-2(I) chain OS=Homo sapiens GN=COL1A2
	0.00107666	P05362	0.627311	Down	0.00100311	ICAM1	Intercellular adhesion molecule 1 OS=Homo sapiens GN=ICAM1
	0.00107666	P02452	0.72509	Down	2.2191e-05	COL1A1	Collagen alpha-1(I) chain OS=Homo sapiens GN=COL1A1
	0.00107666	P08253	0.738213	Down	0.00151636	MMP2	72 kDa type IV collagenase OS=Homo sapiens GN=MMP2
	0.00107666	P05412	1.71809	Up	0.0091802	JUN	Transcription factor AP-1 OS=Homo sapiens GN=JUN
	0.00107666	P02461	0.639405	Down	3.6624e-05	COL3A1	Collagen alpha-1(III) chain OS=Homo sapiens GN=COL3A1
hsa04514 Cell adhesion molecules (CAMs)	0.285458	P05362	0.627311	Down	0.00100311	ICAM1	Intercellular adhesion molecule 1 OS=Homo sapiens GN=ICAM1
	0.285458	P13611	0.740681	Down	0.00165518	VCAN	Versican core protein OS=Homo sapiens GN=VCAN
hsa05418 Fluid shear stress and atherosclerosis	0.0614176	P01584	0.739507	Down	0.00065876	IL1B	Interleukin-1 beta OS=Homo sapiens GN=IL1B
	0.0614176	P05362	0.627311	Down	0.00100311	ICAM1	Intercellular adhesion molecule 1 OS=Homo sapiens GN=ICAM1
	0.0614176	P21266	0.718575	Down	4.2636e-05	GSTM3	Glutathione S-transferase Mu 3 OS=Homo sapiens GN=GSTM3
	0.0614176	P08253	0.738213	Down	0.00151636	MMP2	72 kDa type IV collagenase OS=Homo sapiens GN=MMP2
	0.0614176	P05412	1.71809	Up	0.0091802	JUN	Transcription factor AP-1 OS=Homo sapiens GN=JUN
hsa04512 ECM-receptor interaction	0.00507392	P08123	0.73808	Down	2.8504e-06	COL1A2	Collagen alpha-2(I) chain OS=Homo sapiens GN=COL1A2
	0.00507392	O75330	1.45535	Up	0.00054499	HMMR	Hyaluronan mediated motility receptor OS=Homo sapiens GN=HMMR
	0.00507392	Q16363	0.574559	Down	0.00724	LAMA4	Laminin subunit alpha-4 OS=Homo sapiens GN=LAMA4
	0.00507392	P02452	0.72509	Down	2.2191e-05	COL1A1	Collagen alpha-1(I) chain OS=Homo sapiens GN=COL1A1
	0.00507392	P35442	0.767639	Down	0.00052219	THBS2	Thrombospondin-2 OS=Homo sapiens GN=THBS2
hsa00270 Cysteine and methionine metabolism	0.212668	P26358	1.32894	Up	2.3761e-05	DNMT1	DNA (cytosine-5)-methyltransferase 1 OS=Homo sapiens GN=DNMT1
	0.212668	P17707	1.34114	Up	0.020798	AMD1	S-adenosylmethionine decarboxylase proenzyme OS=Homo sapiens GN=AMD1
hsa05164 Influenza A	0.122924	P01584	0.739507	Down	0.00065876	IL1B	Interleukin-1 beta OS=Homo sapiens GN=IL1B
	0.122924	P52292	1.67163	Up	0.000163174	KPNA2	Importin subunit alpha-1 OS=Homo sapiens GN=KPNA2
	0.122924	P05362	0.627311	Down	0.00100311	ICAM1	Intercellular adhesion molecule 1 OS=Homo sapiens GN=ICAM1
	0.122924	P0DMV9	2.11555	Up	3.2106e-07	HSPA1B	Heat shock 70 kDa protein 1B OS=Homo sapiens GN=HSPA1B
	0.122924	P05412	1.71809	Up	0.0091802	JUN	Transcription factor AP-1 OS=Homo sapiens GN=JUN
hsa05133 Pertussis	0.275033	P01584	0.739507	Down	0.00065876	IL1B	Interleukin-1 beta OS=Homo sapiens GN=IL1B
	0.275033	P05412	1.71809	Up	0.0091802	JUN	Transcription factor AP-1 OS=Homo sapiens GN=JUN
hsa04064 NF-kappa B signaling pathway	0.174678	P01584	0.739507	Down	0.00065876	IL1B	Interleukin-1 beta OS=Homo sapiens GN=IL1B
	0.174678	P05362	0.627311	Down	0.00100311	ICAM1	Intercellular adhesion molecule 1 OS=Homo sapiens GN=ICAM1
	0.174678	P21580	1.32683	Up	7.8567e-05	TNFAIP3	Tumor necrosis factor alpha-induced protein 3 OS=Homo sapiens GN=TNFAIP3
hsa04657 IL-17 signaling pathway	0.0429844	P01584	0.739507	Down	0.00065876	IL1B	Interleukin-1 beta OS=Homo sapiens GN=IL1B
	0.0429844	P21580	1.32683	Up	7.8567e-05	TNFAIP3	Tumor necrosis factor alpha-induced protein 3 OS=Homo sapiens GN=TNFAIP3
	0.0429844	P05412	1.71809	Up	0.0091802	JUN	Transcription factor AP-1 OS=Homo sapiens GN=JUN
	0.0429844	P15407	1.73611	Up	0.00044347	FOSL1	Fos-related antigen 1 OS=Homo sapiens GN=FOSL1
hsa04060 Cytokine-cytokine receptor interaction	0.212668	P01584	0.739507	Down	0.00065876	IL1B	Interleukin-1 beta OS=Homo sapiens GN=IL1B
	0.212668	Q9NP84	1.41327	Up	0.00014171	TNFRSF12A	Tumor necrosis factor receptor superfamily member 12A OS=Homo sapiens GN=TNFRSF12A
hsa04120 Ubiquitin mediated proteolysis	0.189679	O00762	1.63114	Up	9.6711e-05	UBE2C	Ubiquitin-conjugating enzyme E2 C OS=Homo sapiens GN=UBE2C
	0.189679	Q13309	1.36641	Up	0.026219	SKP2	S-phase kinase-associated protein 2 OS=Homo sapiens GN=SKP2
	0.189679	Q12834	1.93235	Up	0.0028188	CDC20	Cell division cycle protein 20 homolog OS=Homo sapiens GN=CDC20
	0.189679	Q16763	1.59429	Up	0.0033014	UBE2S	Ubiquitin-conjugating enzyme E2 S OS=Homo sapiens GN=UBE2S
	0.189679	Q9HAU4	1.39184	Up	0.00177895	SMURF2	E3 ubiquitin-protein ligase SMURF2 OS=Homo sapiens GN=SMURF2
hsa04350 TGF-beta signaling pathway	0.0219314	P41134	1.38981	Up	0.032944	ID1	DNA-binding protein inhibitor ID-1 OS=Homo sapiens GN=ID1
	0.0219314	Q9HAU4	1.39184	Up	0.00177895	SMURF2	E3 ubiquitin-protein ligase SMURF2 OS=Homo sapiens GN=SMURF2
	0.0219314	P19883	1.52757	Up	0.00020175	FST	Follistatin OS=Homo sapiens GN=FST
	0.0219314	P07585	0.618712	Down	0.00175823	DCN	Decorin OS=Homo sapiens GN=DCN
hsa05410 Hypertrophic cardiomyopathy (HCM)	0.295871	P17661	1.58843	Up	0.0135567	DES	Desmin OS=Homo sapiens GN=DES
	0.295871	P54289	0.696114	Down	0.00029984	CACNA2D1	Voltage-dependent calcium channel subunit alpha-2/delta-1 OS=Homo sapiens GN=CACNA2D1
hsa05414 Dilated cardiomyopathy	0.316629	P17661	1.58843	Up	0.0135567	DES	Desmin OS=Homo sapiens GN=DES
	0.316629	P54289	0.696114	Down	0.00029984	CACNA2D1	Voltage-dependent calcium channel subunit alpha-2/delta-1 OS=Homo sapiens GN=CACNA2D1
hsa04915 Estrogen signaling pathway	0.210299	P0DMV9	2.11555	Up	3.2106e-07	HSPA1B	Heat shock 70 kDa protein 1B OS=Homo sapiens GN=HSPA1B
	0.210299	P08253	0.738213	Down	0.00151636	MMP2	72 kDa type IV collagenase OS=Homo sapiens GN=MMP2
	0.210299	P05412	1.71809	Up	0.0091802	JUN	Transcription factor AP-1 OS=Homo sapiens GN=JUN
hsa03320 PPAR signaling pathway	0.243757	P48163	0.702592	Down	3.9894e-05	ME1	NADP-dependent malic enzyme OS=Homo sapiens GN=ME1
	0.243757	Q99541	1.992	Up	0.000164245	PLIN2	Perilipin-2 OS=Homo sapiens GN=PLIN2
hsa05152 Tuberculosis	0.187043	P01584	0.739507	Down	0.00065876	IL1B	Interleukin-1 beta OS=Homo sapiens GN=IL1B
	0.187043	Q8IVT5	0.719922	Down	0.0095565	KSR1	Kinase suppressor of Ras 1 OS=Homo sapiens GN=KSR1
	0.187043	P23511	1.38143	Up	0.0038751	NFYA	Nuclear transcription factor Y subunit alpha OS=Homo sapiens GN=NFYA
	0.187043	P11279	0.762016	Down	0.00035785	LAMP1	Lysosome-associated membrane glycoprotein 1 OS=Homo sapiens GN=LAMP1
hsa05202 Transcriptional misregulation in cancer	0.123904	P52926	0.743501	Down	0.00077721	HMGA2	High mobility group protein HMGI-C OS=Homo sapiens GN=HMGA2
	0.123904	Q71DI3	1.50034	Up	0.00140388	HIST2H3A	Histone H3.2 OS=Homo sapiens GN=HIST2H3A
	0.123904	P20248	1.40753	Up	0.008777	CCNA2	Cyclin-A2 OS=Homo sapiens GN=CCNA2
	0.123904	O96028	1.39281	Up	6.094e-05	WHSC1	Histone-lysine N-methyltransferase NSD2 OS=Homo sapiens GN=WHSC1
hsa05020 Prion diseases	0.114256	P01584	0.739507	Down	0.00065876	IL1B	Interleukin-1 beta OS=Homo sapiens GN=IL1B
	0.114256	P0DMV9	2.11555	Up	3.2106e-07	HSPA1B	Heat shock 70 kDa protein 1B OS=Homo sapiens GN=HSPA1B
hsa04068 FoxO signaling pathway	0.0131812	P35568	0.70771	Down	0.0195227	IRS1	Insulin receptor substrate 1 OS=Homo sapiens GN=IRS1
	0.0131812	Q13309	1.36641	Up	0.026219	SKP2	S-phase kinase-associated protein 2 OS=Homo sapiens GN=SKP2
	0.0131812	P53350	1.6771	Up	0.0114198	PLK1	Serine/threonine-protein kinase PLK1 OS=Homo sapiens GN=PLK1
	0.0131812	P24941	1.40967	Up	0.0055795	CDK2	Cyclin-dependent kinase 2 OS=Homo sapiens GN=CDK2
	0.0131812	P14635	1.86426	Up	0.0081982	CCNB1	G2/mitotic-specific cyclin-B1 OS=Homo sapiens GN=CCNB1
	0.0131812	Q12983	0.624646	Down	0.0032188	BNIP3	BCL2/adenovirus E1B 19 kDa protein-interacting protein 3 OS=Homo sapiens GN=BNIP3
hsa05210 Colorectal cancer	0.326961	O15392	1.62245	Up	0.0104412	BIRC5	Baculoviral IAP repeat-containing protein 5 OS=Homo sapiens GN=BIRC5
	0.326961	P05412	1.71809	Up	0.0091802	JUN	Transcription factor AP-1 OS=Homo sapiens GN=JUN
hsa04213 Longevity regulating pathway - multiple species	0.326961	P35568	0.70771	Down	0.0195227	IRS1	Insulin receptor substrate 1 OS=Homo sapiens GN=IRS1
	0.326961	P0DMV9	2.11555	Up	3.2106e-07	HSPA1B	Heat shock 70 kDa protein 1B OS=Homo sapiens GN=HSPA1B
hsa04974 Protein digestion and absorption	5.22059e-07	P08123	0.73808	Down	2.8504e-06	COL1A2	Collagen alpha-2(I) chain OS=Homo sapiens GN=COL1A2
	5.22059e-07	P05997	0.742058	Down	0.0119431	COL5A2	Collagen alpha-2(V) chain OS=Homo sapiens GN=COL5A2
	5.22059e-07	P02461	0.639405	Down	3.6624e-05	COL3A1	Collagen alpha-1(III) chain OS=Homo sapiens GN=COL3A1
	5.22059e-07	Q02388	0.695901	Down	0.0096449	COL7A1	Collagen alpha-1(VII) chain OS=Homo sapiens GN=COL7A1
	5.22059e-07	Q99715	0.713638	Down	2.3563e-05	COL12A1	Collagen alpha-1(XII) chain OS=Homo sapiens GN=COL12A1
	5.22059e-07	P02452	0.72509	Down	2.2191e-05	COL1A1	Collagen alpha-1(I) chain OS=Homo sapiens GN=COL1A1
	5.22059e-07	P08473	0.755769	Down	0.00023633	MME	Neprilysin OS=Homo sapiens GN=MME
	5.22059e-07	P20908	0.736754	Down	0.0007352	COL5A1	Collagen alpha-1(V) chain OS=Homo sapiens GN=COL5A1
hsa05140 Leishmaniasis	0.182041	P01584	0.739507	Down	0.00065876	IL1B	Interleukin-1 beta OS=Homo sapiens GN=IL1B
	0.182041	P05412	1.71809	Up	0.0091802	JUN	Transcription factor AP-1 OS=Homo sapiens GN=JUN
hsa05412 Arrhythmogenic right ventricular cardiomyopathy (ARVC)	0.254173	P17661	1.58843	Up	0.0135567	DES	Desmin OS=Homo sapiens GN=DES
	0.254173	P54289	0.696114	Down	0.00029984	CACNA2D1	Voltage-dependent calcium channel subunit alpha-2/delta-1 OS=Homo sapiens GN=CACNA2D1
hsa00310 Lysine degradation	0.275033	O00469	0.707187	Down	2.7915e-06	PLOD2	"Procollagen-lysine,2-oxoglutarate 5-dioxygenase 2 OS=Homo sapiens GN=PLOD2"
	0.275033	O96028	1.39281	Up	6.094e-05	WHSC1	Histone-lysine N-methyltransferase NSD2 OS=Homo sapiens GN=WHSC1

## Sheet: P4C48 vs. P10C48
KEGG pathway	Fisher's exact test p value	Protein accession	P4C48/P10C48 Ratio	Regulated Type	P4C48/P10C48 P value	Gene name	Protein description
hsa05204 Chemical carcinogenesis	0.00252885	P21266	0.602134	Down	3.8482e-05	GSTM3	Glutathione S-transferase Mu 3 OS=Homo sapiens GN=GSTM3
	0.00252885	P35354	0.50371	Down	0.000138431	PTGS2	Prostaglandin G/H synthase 2 OS=Homo sapiens GN=PTGS2
	0.00252885	P10620	0.761287	Down	0.0088751	MGST1	Microsomal glutathione S-transferase 1 OS=Homo sapiens GN=MGST1
	0.00252885	Q03013	0.73536	Down	0.00105766	GSTM4	Glutathione S-transferase Mu 4 OS=Homo sapiens GN=GSTM4
	0.00252885	P28161	0.708333	Down	0.00035746	GSTM2	Glutathione S-transferase Mu 2 OS=Homo sapiens GN=GSTM2
	0.00252885	P09488	0.766097	Down	0.0144191	GSTM1	Glutathione S-transferase Mu 1 OS=Homo sapiens GN=GSTM1
	0.00252885	P47895	1.57487	Up	2.8523e-06	ALDH1A3	Aldehyde dehydrogenase family 1 member A3 OS=Homo sapiens GN=ALDH1A3
hsa00240 Pyrimidine metabolism	0.0291913	P23921	1.54118	Up	1.86336e-05	RRM1	Ribonucleoside-diphosphate reductase large subunit OS=Homo sapiens GN=RRM1
	0.0291913	Q15054	1.35523	Up	0.0043007	POLD3	DNA polymerase delta subunit 3 OS=Homo sapiens GN=POLD3
	0.0291913	Q9H773	1.36828	Up	0.0084808	DCTPP1	dCTP pyrophosphatase 1 OS=Homo sapiens GN=DCTPP1
	0.0291913	Q14181	1.7528	Up	0.000556	POLA2	DNA polymerase alpha subunit B OS=Homo sapiens GN=POLA2
	0.0291913	P04818	2.24096	Up	0.0195204	TYMS	Thymidylate synthase OS=Homo sapiens GN=TYMS
	0.0291913	P28340	1.40101	Up	0.00062476	POLD1	DNA polymerase delta catalytic subunit OS=Homo sapiens GN=POLD1
	0.0291913	P04183	1.93652	Up	7.9501e-05	TK1	"Thymidine kinase, cytosolic OS=Homo sapiens GN=TK1"
	0.0291913	P19971	0.668853	Down	0.0030404	TYMP	Thymidine phosphorylase OS=Homo sapiens GN=TYMP
	0.0291913	Q9BZX2	1.53752	Up	0.00038223	UCK2	Uridine-cytidine kinase 2 OS=Homo sapiens GN=UCK2
	0.0291913	P49642	1.96	Up	0.048504	PRIM1	DNA primase small subunit OS=Homo sapiens GN=PRIM1
	0.0291913	P31350	2.41057	Up	1.61378e-05	RRM2	Ribonucleoside-diphosphate reductase subunit M2 OS=Homo sapiens GN=RRM2
	0.0291913	P49643	1.90766	Up	0.000162445	PRIM2	DNA primase large subunit OS=Homo sapiens GN=PRIM2
	0.0291913	Q9NRF9	1.83042	Up	8.2014e-05	POLE3	DNA polymerase epsilon subunit 3 OS=Homo sapiens GN=POLE3
	0.0291913	P33316	1.47135	Up	0.0142398	DUT	"Deoxyuridine 5'-triphosphate nucleotidohydrolase, mitochondrial OS=Homo sapiens GN=DUT"
	0.0291913	O00142	0.712194	Down	0.00105806	TK2	"Thymidine kinase 2, mitochondrial OS=Homo sapiens GN=TK2"
hsa01040 Biosynthesis of unsaturated fatty acids	0.185146	O15254	0.732791	Down	0.025324	ACOX3	Peroxisomal acyl-coenzyme A oxidase 3 OS=Homo sapiens GN=ACOX3
	0.185146	Q86TX2	0.736755	Down	0.000143708	ACOT1	Acyl-coenzyme A thioesterase 1 OS=Homo sapiens GN=ACOT1
	0.185146	O00767	0.716542	Down	0.026561	SCD	Acyl-CoA desaturase OS=Homo sapiens GN=SCD
hsa04142 Lysosome	3.10284e-06	P15586	0.620966	Down	0.00029732	GNS	N-acetylglucosamine-6-sulfatase OS=Homo sapiens GN=GNS
	3.10284e-06	Q99523	2.20231	Up	0.0030963	SORT1	Sortilin OS=Homo sapiens GN=SORT1
	3.10284e-06	P07858	0.637542	Down	0.00022496	CTSB	Cathepsin B OS=Homo sapiens GN=CTSB
	3.10284e-06	P11117	0.730132	Down	0.0002219	ACP2	Lysosomal acid phosphatase OS=Homo sapiens GN=ACP2
	3.10284e-06	P07711	0.763053	Down	2.4388e-05	CTSL	Cathepsin L1 OS=Homo sapiens GN=CTSL
	3.10284e-06	P08962	0.63337	Down	9.0885e-07	CD63	CD63 antigen OS=Homo sapiens GN=CD63
	3.10284e-06	P10619	0.631702	Down	0.00056057	CTSA	Lysosomal protective protein OS=Homo sapiens GN=CTSA
	3.10284e-06	P06280	0.724242	Down	0.000102015	GLA	Alpha-galactosidase A OS=Homo sapiens GN=GLA
	3.10284e-06	P13473	0.653379	Down	0.00037662	LAMP2	Lysosome-associated membrane glycoprotein 2 OS=Homo sapiens GN=LAMP2
	3.10284e-06	P06865	0.693022	Down	0.0186447	HEXA	Beta-hexosaminidase subunit alpha OS=Homo sapiens GN=HEXA
	3.10284e-06	P07339	0.735849	Down	0.00031864	CTSD	Cathepsin D OS=Homo sapiens GN=CTSD
	3.10284e-06	P04062	0.700815	Down	0.000136325	GBA	Glucosylceramidase OS=Homo sapiens GN=GBA
	3.10284e-06	O00462	0.729722	Down	0.0074389	MANBA	Beta-mannosidase OS=Homo sapiens GN=MANBA
	3.10284e-06	P15848	0.727658	Down	0.0018212	ARSB	Arylsulfatase B OS=Homo sapiens GN=ARSB
	3.10284e-06	P10253	0.632412	Down	1.6162e-06	GAA	Lysosomal alpha-glucosidase OS=Homo sapiens GN=GAA
	3.10284e-06	Q13510	0.711066	Down	6.276e-05	ASAH1	Acid ceramidase OS=Homo sapiens GN=ASAH1
	3.10284e-06	P07602	0.539334	Down	5.1689e-07	PSAP	Prosaposin OS=Homo sapiens GN=PSAP
	3.10284e-06	P11279	0.578802	Down	0.00028116	LAMP1	Lysosome-associated membrane glycoprotein 1 OS=Homo sapiens GN=LAMP1
	3.10284e-06	P17050	0.691662	Down	3.9716e-05	NAGA	Alpha-N-acetylgalactosaminidase OS=Homo sapiens GN=NAGA
	3.10284e-06	P07686	0.67735	Down	8.2969e-05	HEXB	Beta-hexosaminidase subunit beta OS=Homo sapiens GN=HEXB
	3.10284e-06	P15289	0.605999	Down	0.0108376	ARSA	Arylsulfatase A OS=Homo sapiens GN=ARSA
	3.10284e-06	O00115	0.594884	Down	0.00140411	DNASE2	Deoxyribonuclease-2-alpha OS=Homo sapiens GN=DNASE2
	3.10284e-06	P16278	0.735126	Down	0.00128484	GLB1	Beta-galactosidase OS=Homo sapiens GN=GLB1
	3.10284e-06	O14773	0.650534	Down	0.007676	TPP1	Tripeptidyl-peptidase 1 OS=Homo sapiens GN=TPP1
	3.10284e-06	P17405	0.666031	Down	0.0058583	SMPD1	Sphingomyelin phosphodiesterase OS=Homo sapiens GN=SMPD1
	3.10284e-06	Q14108	0.762307	Down	0.0050811	SCARB2	Lysosome membrane protein 2 OS=Homo sapiens GN=SCARB2
hsa00604 Glycosphingolipid biosynthesis - ganglio series	0.00650765	P07686	0.67735	Down	8.2969e-05	HEXB	Beta-hexosaminidase subunit beta OS=Homo sapiens GN=HEXB
	0.00650765	P16278	0.735126	Down	0.00128484	GLB1	Beta-galactosidase OS=Homo sapiens GN=GLB1
	0.00650765	P06865	0.693022	Down	0.0186447	HEXA	Beta-hexosaminidase subunit alpha OS=Homo sapiens GN=HEXA
	0.00650765	O00400	0.721727	Down	0.0140025	SLC33A1	Acetyl-coenzyme A transporter 1 OS=Homo sapiens GN=SLC33A1
hsa00480 Glutathione metabolism	0.00798832	P23921	1.54118	Up	1.86336e-05	RRM1	Ribonucleoside-diphosphate reductase large subunit OS=Homo sapiens GN=RRM1
	0.00798832	P21266	0.602134	Down	3.8482e-05	GSTM3	Glutathione S-transferase Mu 3 OS=Homo sapiens GN=GSTM3
	0.00798832	P10620	0.761287	Down	0.0088751	MGST1	Microsomal glutathione S-transferase 1 OS=Homo sapiens GN=MGST1
	0.00798832	Q03013	0.73536	Down	0.00105766	GSTM4	Glutathione S-transferase Mu 4 OS=Homo sapiens GN=GSTM4
	0.00798832	P28161	0.708333	Down	0.00035746	GSTM2	Glutathione S-transferase Mu 2 OS=Homo sapiens GN=GSTM2
	0.00798832	P09488	0.766097	Down	0.0144191	GSTM1	Glutathione S-transferase Mu 1 OS=Homo sapiens GN=GSTM1
	0.00798832	Q96SL4	0.704127	Down	0.00112209	GPX7	Glutathione peroxidase 7 OS=Homo sapiens GN=GPX7
	0.00798832	P31350	2.41057	Up	1.61378e-05	RRM2	Ribonucleoside-diphosphate reductase subunit M2 OS=Homo sapiens GN=RRM2
	0.00798832	P11413	0.744855	Down	8.5405e-07	G6PD	Glucose-6-phosphate 1-dehydrogenase OS=Homo sapiens GN=G6PD
hsa00072 Synthesis and degradation of ketone bodies	0.129578	Q9BUT1	0.745837	Down	0.0186012	BDH2	3-hydroxybutyrate dehydrogenase type 2 OS=Homo sapiens GN=BDH2
	0.129578	P35914	0.760847	Down	0.00096093	HMGCL	"Hydroxymethylglutaryl-CoA lyase, mitochondrial OS=Homo sapiens GN=HMGCL"
hsa04913 Ovarian steroidogenesis	0.157317	Q86TX2	0.736755	Down	0.000143708	ACOT1	Acyl-coenzyme A thioesterase 1 OS=Homo sapiens GN=ACOT1
	0.157317	P35354	0.50371	Down	0.000138431	PTGS2	Prostaglandin G/H synthase 2 OS=Homo sapiens GN=PTGS2
	0.157317	P08069	0.733775	Down	0.0053976	IGF1R	Insulin-like growth factor 1 receptor OS=Homo sapiens GN=IGF1R
hsa04978 Mineral absorption	0.140223	P02794	0.63634	Down	0.000120394	FTH1	Ferritin heavy chain OS=Homo sapiens GN=FTH1
	0.140223	P32418	1.39313	Up	0.000162987	SLC8A1	Sodium/calcium exchanger 1 OS=Homo sapiens GN=SLC8A1
	0.140223	P09601	0.638316	Down	0.00084479	HMOX1	Heme oxygenase 1 OS=Homo sapiens GN=HMOX1
	0.140223	Q8N130	0.435452	Down	0.00137728	SLC34A3	Sodium-dependent phosphate transport protein 2C OS=Homo sapiens GN=SLC34A3
hsa04110 Cell cycle	0.00014316	P06493	1.72595	Up	2.3012e-05	CDK1	Cyclin-dependent kinase 1 OS=Homo sapiens GN=CDK1
	0.00014316	P33992	1.42456	Up	1.5231e-06	MCM5	DNA replication licensing factor MCM5 OS=Homo sapiens GN=MCM5
	0.00014316	P33993	1.67553	Up	0.00101998	MCM7	DNA replication licensing factor MCM7 OS=Homo sapiens GN=MCM7
	0.00014316	P24941	1.5121	Up	0.00046245	CDK2	Cyclin-dependent kinase 2 OS=Homo sapiens GN=CDK2
	0.00014316	P33981	1.84943	Up	0.000175631	TTK	Dual specificity protein kinase TTK OS=Homo sapiens GN=TTK
	0.00014316	Q13416	1.33463	Up	0.002241	ORC2	Origin recognition complex subunit 2 OS=Homo sapiens GN=ORC2
	0.00014316	Q13309	1.53916	Up	0.0097772	SKP2	S-phase kinase-associated protein 2 OS=Homo sapiens GN=SKP2
	0.00014316	Q12834	2.55776	Up	0.0025771	CDC20	Cell division cycle protein 20 homolog OS=Homo sapiens GN=CDC20
	0.00014316	O14757	1.92767	Up	0.000121171	CHEK1	Serine/threonine-protein kinase Chk1 OS=Homo sapiens GN=CHEK1
	0.00014316	Q13257	1.38224	Up	0.0058152	MAD2L1	Mitotic spindle assembly checkpoint protein MAD2A OS=Homo sapiens GN=MAD2L1
	0.00014316	P12004	1.40294	Up	2.9008e-06	PCNA	Proliferating cell nuclear antigen OS=Homo sapiens GN=PCNA
	0.00014316	P20248	1.68947	Up	0.049023	CCNA2	Cyclin-A2 OS=Homo sapiens GN=CCNA2
	0.00014316	P25205	1.60882	Up	2.423e-05	MCM3	DNA replication licensing factor MCM3 OS=Homo sapiens GN=MCM3
	0.00014316	P06400	1.72437	Up	0.00067758	RB1	Retinoblastoma-associated protein OS=Homo sapiens GN=RB1
	0.00014316	O60566	2.18543	Up	0.0044233	BUB1B	Mitotic checkpoint serine/threonine-protein kinase BUB1 beta OS=Homo sapiens GN=BUB1B
	0.00014316	P33991	1.5776	Up	9.1124e-07	MCM4	DNA replication licensing factor MCM4 OS=Homo sapiens GN=MCM4
	0.00014316	Q14566	1.82687	Up	6.4442e-07	MCM6	DNA replication licensing factor MCM6 OS=Homo sapiens GN=MCM6
	0.00014316	P14635	2.18146	Up	0.023685	CCNB1	G2/mitotic-specific cyclin-B1 OS=Homo sapiens GN=CCNB1
	0.00014316	P49736	1.55351	Up	1.68678e-05	MCM2	DNA replication licensing factor MCM2 OS=Homo sapiens GN=MCM2
	0.00014316	P53350	1.81938	Up	0.000116419	PLK1	Serine/threonine-protein kinase PLK1 OS=Homo sapiens GN=PLK1
	0.00014316	P62877	1.64201	Up	0.0041571	RBX1	E3 ubiquitin-protein ligase RBX1 OS=Homo sapiens GN=RBX1
hsa05144 Malaria	0.101841	P05362	0.454342	Down	0.0026437	ICAM1	Intercellular adhesion molecule 1 OS=Homo sapiens GN=ICAM1
	0.101841	Q07954	0.613573	Down	1.55157e-05	LRP1	Prolow-density lipoprotein receptor-related protein 1 OS=Homo sapiens GN=LRP1
	0.101841	P08581	1.6862	Up	0.034381	MET	Hepatocyte growth factor receptor OS=Homo sapiens GN=MET
	0.101841	P35442	0.693973	Down	0.00085528	THBS2	Thrombospondin-2 OS=Homo sapiens GN=THBS2
hsa04115 p53 signaling pathway	0.14539	P31350	2.41057	Up	1.61378e-05	RRM2	Ribonucleoside-diphosphate reductase subunit M2 OS=Homo sapiens GN=RRM2
	0.14539	O14757	1.92767	Up	0.000121171	CHEK1	Serine/threonine-protein kinase Chk1 OS=Homo sapiens GN=CHEK1
	0.14539	P06493	1.72595	Up	2.3012e-05	CDK1	Cyclin-dependent kinase 1 OS=Homo sapiens GN=CDK1
	0.14539	O00220	1.31533	Up	0.0103581	TNFRSF10A	Tumor necrosis factor receptor superfamily member 10A OS=Homo sapiens GN=TNFRSF10A
	0.14539	O14763	0.762842	Down	0.00030051	TNFRSF10B	Tumor necrosis factor receptor superfamily member 10B OS=Homo sapiens GN=TNFRSF10B
	0.14539	P24941	1.5121	Up	0.00046245	CDK2	Cyclin-dependent kinase 2 OS=Homo sapiens GN=CDK2
	0.14539	P14635	2.18146	Up	0.023685	CCNB1	G2/mitotic-specific cyclin-B1 OS=Homo sapiens GN=CCNB1
hsa00052 Galactose metabolism	0.0560201	P15121	0.607877	Down	0.00044109	AKR1B1	Aldose reductase OS=Homo sapiens GN=AKR1B1
	0.0560201	P16278	0.735126	Down	0.00128484	GLB1	Beta-galactosidase OS=Homo sapiens GN=GLB1
	0.0560201	P10253	0.632412	Down	1.6162e-06	GAA	Lysosomal alpha-glucosidase OS=Homo sapiens GN=GAA
	0.0560201	P06280	0.724242	Down	0.000102015	GLA	Alpha-galactosidase A OS=Homo sapiens GN=GLA
	0.0560201	P36871	0.749701	Down	3.1069e-06	PGM1	Phosphoglucomutase-1 OS=Homo sapiens GN=PGM1
hsa03420 Nucleotide excision repair	0.000168439	P40937	1.46267	Up	0.0021357	RFC5	Replication factor C subunit 5 OS=Homo sapiens GN=RFC5
	0.000168439	P40938	1.37171	Up	0.0157428	RFC3	Replication factor C subunit 3 OS=Homo sapiens GN=RFC3
	0.000168439	Q15054	1.35523	Up	0.0043007	POLD3	DNA polymerase delta subunit 3 OS=Homo sapiens GN=POLD3
	0.000168439	P18858	1.88917	Up	0.000338	LIG1	DNA ligase 1 OS=Homo sapiens GN=LIG1
	0.000168439	P28340	1.40101	Up	0.00062476	POLD1	DNA polymerase delta catalytic subunit OS=Homo sapiens GN=POLD1
	0.000168439	P18074	1.30607	Up	0.0061212	ERCC2	TFIIH basal transcription factor complex helicase XPD subunit OS=Homo sapiens GN=ERCC2
	0.000168439	P15927	1.36261	Up	0.0183363	RPA2	Replication protein A 32 kDa subunit OS=Homo sapiens GN=RPA2
	0.000168439	P35249	1.37988	Up	0.00026117	RFC4	Replication factor C subunit 4 OS=Homo sapiens GN=RFC4
	0.000168439	Q9NRF9	1.83042	Up	8.2014e-05	POLE3	DNA polymerase epsilon subunit 3 OS=Homo sapiens GN=POLE3
	0.000168439	P27694	1.35616	Up	2.4697e-06	RPA1	Replication protein A 70 kDa DNA-binding subunit OS=Homo sapiens GN=RPA1
	0.000168439	P12004	1.40294	Up	2.9008e-06	PCNA	Proliferating cell nuclear antigen OS=Homo sapiens GN=PCNA
	0.000168439	P62877	1.64201	Up	0.0041571	RBX1	E3 ubiquitin-protein ligase RBX1 OS=Homo sapiens GN=RBX1
	0.000168439	P51948	1.42653	Up	0.0049209	MNAT1	CDK-activating kinase assembly factor MAT1 OS=Homo sapiens GN=MNAT1
hsa04514 Cell adhesion molecules (CAMs)	0.016866	Q7Z3B1	0.655222	Down	0.00144038	NEGR1	Neuronal growth regulator 1 OS=Homo sapiens GN=NEGR1
	0.016866	P05362	0.454342	Down	0.0026437	ICAM1	Intercellular adhesion molecule 1 OS=Homo sapiens GN=ICAM1
	0.016866	P31431	1.60193	Up	0.00097824	SDC4	Syndecan-4 OS=Homo sapiens GN=SDC4
	0.016866	P23229	1.39823	Up	0.00099797	ITGA6	Integrin alpha-6 OS=Homo sapiens GN=ITGA6
	0.016866	P13611	0.530338	Down	6.0315e-05	VCAN	Versican core protein OS=Homo sapiens GN=VCAN
	0.016866	P78357	0.760708	Down	0.00029914	CNTNAP1	Contactin-associated protein 1 OS=Homo sapiens GN=CNTNAP1
	0.016866	Q92896	0.734844	Down	3.6784e-05	GLG1	Golgi apparatus protein 1 OS=Homo sapiens GN=GLG1
	0.016866	Q9BY67	0.627837	Down	6.0779e-05	CADM1	Cell adhesion molecule 1 OS=Homo sapiens GN=CADM1
	0.016866	P06756	0.67931	Down	2.2627e-05	ITGAV	Integrin alpha-V OS=Homo sapiens GN=ITGAV
hsa05418 Fluid shear stress and atherosclerosis	0.00668266	P09601	0.638316	Down	0.00084479	HMOX1	Heme oxygenase 1 OS=Homo sapiens GN=HMOX1
	0.00668266	P05362	0.454342	Down	0.0026437	ICAM1	Intercellular adhesion molecule 1 OS=Homo sapiens GN=ICAM1
	0.00668266	P21266	0.602134	Down	3.8482e-05	GSTM3	Glutathione S-transferase Mu 3 OS=Homo sapiens GN=GSTM3
	0.00668266	P14625	0.764914	Down	2.484e-06	HSP90B1	Endoplasmin OS=Homo sapiens GN=HSP90B1
	0.00668266	P10620	0.761287	Down	0.0088751	MGST1	Microsomal glutathione S-transferase 1 OS=Homo sapiens GN=MGST1
	0.00668266	Q03013	0.73536	Down	0.00105766	GSTM4	Glutathione S-transferase Mu 4 OS=Homo sapiens GN=GSTM4
	0.00668266	P00966	0.562658	Down	1.62493e-05	ASS1	Argininosuccinate synthase OS=Homo sapiens GN=ASS1
	0.00668266	P51636	0.741302	Down	0.03306	CAV2	Caveolin-2 OS=Homo sapiens GN=CAV2
	0.00668266	P28161	0.708333	Down	0.00035746	GSTM2	Glutathione S-transferase Mu 2 OS=Homo sapiens GN=GSTM2
	0.00668266	P09488	0.766097	Down	0.0144191	GSTM1	Glutathione S-transferase Mu 1 OS=Homo sapiens GN=GSTM1
	0.00668266	P06756	0.67931	Down	2.2627e-05	ITGAV	Integrin alpha-V OS=Homo sapiens GN=ITGAV
	0.00668266	P07711	0.763053	Down	2.4388e-05	CTSL	Cathepsin L1 OS=Homo sapiens GN=CTSL
	0.00668266	P31431	1.60193	Up	0.00097824	SDC4	Syndecan-4 OS=Homo sapiens GN=SDC4
	0.00668266	P63261	1.56711	Up	0.0070444	ACTG1	"Actin, cytoplasmic 2 OS=Homo sapiens GN=ACTG1"
	0.00668266	P08253	0.558756	Down	0.000199534	MMP2	72 kDa type IV collagenase OS=Homo sapiens GN=MMP2
	0.00668266	P05412	1.5837	Up	0.024475	JUN	Transcription factor AP-1 OS=Homo sapiens GN=JUN
hsa00340 Histidine metabolism	0.251777	Q8N4J0	1.34086	Up	0.0197203	CARNMT1	Carnosine N-methyltransferase OS=Homo sapiens GN=CARNMT1
	0.251777	P47895	1.57487	Up	2.8523e-06	ALDH1A3	Aldehyde dehydrogenase family 1 member A3 OS=Homo sapiens GN=ALDH1A3
hsa03440 Homologous recombination	0.254673	P15927	1.36261	Up	0.0183363	RPA2	Replication protein A 32 kDa subunit OS=Homo sapiens GN=RPA2
	0.254673	Q15054	1.35523	Up	0.0043007	POLD3	DNA polymerase delta subunit 3 OS=Homo sapiens GN=POLD3
	0.254673	P28340	1.40101	Up	0.00062476	POLD1	DNA polymerase delta catalytic subunit OS=Homo sapiens GN=POLD1
	0.254673	P27694	1.35616	Up	2.4697e-06	RPA1	Replication protein A 70 kDa DNA-binding subunit OS=Homo sapiens GN=RPA1
hsa04614 Renin-angiotensin system	0.251777	P10619	0.631702	Down	0.00056057	CTSA	Lysosomal protective protein OS=Homo sapiens GN=CTSA
	0.251777	P08473	0.512454	Down	3.5159e-05	MME	Neprilysin OS=Homo sapiens GN=MME
hsa05410 Hypertrophic cardiomyopathy (HCM)	0.00200138	P32418	1.39313	Up	0.000162987	SLC8A1	Sodium/calcium exchanger 1 OS=Homo sapiens GN=SLC8A1
	0.00200138	P17661	1.436	Up	0.0197566	DES	Desmin OS=Homo sapiens GN=DES
	0.00200138	P23229	1.39823	Up	0.00099797	ITGA6	Integrin alpha-6 OS=Homo sapiens GN=ITGA6
	0.00200138	Q92629	0.72213	Down	0.0161404	SGCD	Delta-sarcoglycan OS=Homo sapiens GN=SGCD
	0.00200138	P09493	0.747584	Down	0.00036	TPM1	Tropomyosin alpha-1 chain OS=Homo sapiens GN=TPM1
	0.00200138	Q9UKX5	0.450278	Down	0.0111177	ITGA11	Integrin alpha-11 OS=Homo sapiens GN=ITGA11
	0.00200138	P56199	0.49471	Down	6.2954e-05	ITGA1	Integrin alpha-1 OS=Homo sapiens GN=ITGA1
	0.00200138	P06756	0.67931	Down	2.2627e-05	ITGAV	Integrin alpha-V OS=Homo sapiens GN=ITGAV
	0.00200138	P54289	0.578575	Down	1.73333e-05	CACNA2D1	Voltage-dependent calcium channel subunit alpha-2/delta-1 OS=Homo sapiens GN=CACNA2D1
	0.00200138	P18084	0.767792	Down	4.2499e-06	ITGB5	Integrin beta-5 OS=Homo sapiens GN=ITGB5
	0.00200138	P63261	1.56711	Up	0.0070444	ACTG1	"Actin, cytoplasmic 2 OS=Homo sapiens GN=ACTG1"
hsa00980 Metabolism of xenobiotics by cytochrome P450	0.00900395	P21266	0.602134	Down	3.8482e-05	GSTM3	Glutathione S-transferase Mu 3 OS=Homo sapiens GN=GSTM3
	0.00900395	P10620	0.761287	Down	0.0088751	MGST1	Microsomal glutathione S-transferase 1 OS=Homo sapiens GN=MGST1
	0.00900395	Q03013	0.73536	Down	0.00105766	GSTM4	Glutathione S-transferase Mu 4 OS=Homo sapiens GN=GSTM4
	0.00900395	P28161	0.708333	Down	0.00035746	GSTM2	Glutathione S-transferase Mu 2 OS=Homo sapiens GN=GSTM2
	0.00900395	P09488	0.766097	Down	0.0144191	GSTM1	Glutathione S-transferase Mu 1 OS=Homo sapiens GN=GSTM1
	0.00900395	P47895	1.57487	Up	2.8523e-06	ALDH1A3	Aldehyde dehydrogenase family 1 member A3 OS=Homo sapiens GN=ALDH1A3
hsa04610 Complement and coagulation cascades	0.305264	P10646	0.611489	Down	0.008216	TFPI	Tissue factor pathway inhibitor OS=Homo sapiens GN=TFPI
	0.305264	P13726	1.7902	Up	0.0089215	F3	Tissue factor OS=Homo sapiens GN=F3
	0.305264	P01024	0.723616	Down	0.03274	C3	Complement C3 OS=Homo sapiens GN=C3
hsa03320 PPAR signaling pathway	0.0246468	O15254	0.732791	Down	0.025324	ACOX3	Peroxisomal acyl-coenzyme A oxidase 3 OS=Homo sapiens GN=ACOX3
	0.0246468	Q16822	0.600966	Down	9.2202e-07	PCK2	"Phosphoenolpyruvate carboxykinase [GTP], mitochondrial OS=Homo sapiens GN=PCK2"
	0.0246468	P48163	0.69927	Down	4.9458e-06	ME1	NADP-dependent malic enzyme OS=Homo sapiens GN=ME1
	0.0246468	Q99541	1.54377	Up	0.002537	PLIN2	Perilipin-2 OS=Homo sapiens GN=PLIN2
	0.0246468	P15090	1.5169	Up	0.0089216	FABP4	"Fatty acid-binding protein, adipocyte OS=Homo sapiens GN=FABP4"
	0.0246468	Q99424	0.730979	Down	0.045581	ACOX2	Peroxisomal acyl-coenzyme A oxidase 2 OS=Homo sapiens GN=ACOX2
	0.0246468	P22307	0.759731	Down	5.7152e-05	SCP2	Non-specific lipid-transfer protein OS=Homo sapiens GN=SCP2
	0.0246468	O00767	0.716542	Down	0.026561	SCD	Acyl-CoA desaturase OS=Homo sapiens GN=SCD
hsa00520 Amino sugar and nucleotide sugar metabolism	0.14539	P07686	0.67735	Down	8.2969e-05	HEXB	Beta-hexosaminidase subunit beta OS=Homo sapiens GN=HEXB
	0.14539	O94808	0.741636	Down	0.000141008	GFPT2	Glutamine--fructose-6-phosphate aminotransferase [isomerizing] 2 OS=Homo sapiens GN=GFPT2
	0.14539	P34949	0.769126	Down	0.00101535	MPI	Mannose-6-phosphate isomerase OS=Homo sapiens GN=MPI
	0.14539	P06865	0.693022	Down	0.0186447	HEXA	Beta-hexosaminidase subunit alpha OS=Homo sapiens GN=HEXA
	0.14539	P36871	0.749701	Down	3.1069e-06	PGM1	Phosphoglucomutase-1 OS=Homo sapiens GN=PGM1
	0.14539	Q16222	1.53346	Up	0.0033423	UAP1	UDP-N-acetylhexosamine pyrophosphorylase OS=Homo sapiens GN=UAP1
	0.14539	P00387	0.755524	Down	0.000163264	CYB5R3	NADH-cytochrome b5 reductase 3 OS=Homo sapiens GN=CYB5R3
hsa00760 Nicotinate and nicotinamide metabolism	0.305264	P43490	0.601547	Down	0.00088263	NAMPT	Nicotinamide phosphoribosyltransferase OS=Homo sapiens GN=NAMPT
	0.305264	Q15274	0.668269	Down	0.0083174	QPRT	Nicotinate-nucleotide pyrophosphorylase [carboxylating] OS=Homo sapiens GN=QPRT
	0.305264	P40261	0.507042	Down	3.5293e-05	NNMT	Nicotinamide N-methyltransferase OS=Homo sapiens GN=NNMT
hsa04974 Protein digestion and absorption	2.16746e-07	P32418	1.39313	Up	0.000162987	SLC8A1	Sodium/calcium exchanger 1 OS=Homo sapiens GN=SLC8A1
	2.16746e-07	P08123	0.64284	Down	0.000100317	COL1A2	Collagen alpha-2(I) chain OS=Homo sapiens GN=COL1A2
	2.16746e-07	P27487	0.622551	Down	8.1548e-05	DPP4	Dipeptidyl peptidase 4 OS=Homo sapiens GN=DPP4
	2.16746e-07	P12107	0.634022	Down	0.00022289	COL11A1	Collagen alpha-1(XI) chain OS=Homo sapiens GN=COL11A1
	2.16746e-07	P05997	0.6288	Down	4.0092e-05	COL5A2	Collagen alpha-2(V) chain OS=Homo sapiens GN=COL5A2
	2.16746e-07	P02461	0.510448	Down	8.4642e-05	COL3A1	Collagen alpha-1(III) chain OS=Homo sapiens GN=COL3A1
	2.16746e-07	Q99715	0.507733	Down	8.0136e-09	COL12A1	Collagen alpha-1(XII) chain OS=Homo sapiens GN=COL12A1
	2.16746e-07	Q02388	0.477115	Down	0.0040619	COL7A1	Collagen alpha-1(VII) chain OS=Homo sapiens GN=COL7A1
	2.16746e-07	P08473	0.512454	Down	3.5159e-05	MME	Neprilysin OS=Homo sapiens GN=MME
	2.16746e-07	P39060	0.744502	Down	6.169e-05	COL18A1	Collagen alpha-1(XVIII) chain OS=Homo sapiens GN=COL18A1
	2.16746e-07	P02452	0.630294	Down	1.67451e-05	COL1A1	Collagen alpha-1(I) chain OS=Homo sapiens GN=COL1A1
	2.16746e-07	Q96QD8	1.48784	Up	0.00040235	SLC38A2	Sodium-coupled neutral amino acid transporter 2 OS=Homo sapiens GN=SLC38A2
	2.16746e-07	P20908	0.562878	Down	1.83931e-05	COL5A1	Collagen alpha-1(V) chain OS=Homo sapiens GN=COL5A1
	2.16746e-07	P12109	0.662924	Down	0.00025526	COL6A1	Collagen alpha-1(VI) chain OS=Homo sapiens GN=COL6A1
hsa05150 Staphylococcus aureus infection	0.129578	P05362	0.454342	Down	0.0026437	ICAM1	Intercellular adhesion molecule 1 OS=Homo sapiens GN=ICAM1
	0.129578	P01024	0.723616	Down	0.03274	C3	Complement C3 OS=Homo sapiens GN=C3
hsa00040 Pentose and glucuronate interconversions	0.335438	P15121	0.607877	Down	0.00044109	AKR1B1	Aldose reductase OS=Homo sapiens GN=AKR1B1
	0.335438	P14550	0.750781	Down	0.00054113	AKR1A1	Alcohol dehydrogenase [NADP(+)] OS=Homo sapiens GN=AKR1A1
hsa02010 ABC transporters	0.305264	O95477	0.314495	Down	0.00098401	ABCA1	ATP-binding cassette sub-family A member 1 OS=Homo sapiens GN=ABCA1
	0.305264	P08183	0.584545	Down	0.00103845	ABCB1	Multidrug resistance protein 1 OS=Homo sapiens GN=ABCB1
	0.305264	O15439	0.727846	Down	1.93456e-05	ABCC4	Multidrug resistance-associated protein 4 OS=Homo sapiens GN=ABCC4
hsa01230 Biosynthesis of amino acids	0.026147	P11498	0.725133	Down	0.00098265	PC	"Pyruvate carboxylase, mitochondrial OS=Homo sapiens GN=PC"
	0.026147	P32929	0.618786	Down	0.024001	CTH	Cystathionine gamma-lyase OS=Homo sapiens GN=CTH
	0.026147	P07205	0.764573	Down	0.031798	PGK2	Phosphoglycerate kinase 2 OS=Homo sapiens GN=PGK2
	0.026147	P00966	0.562658	Down	1.62493e-05	ASS1	Argininosuccinate synthase OS=Homo sapiens GN=ASS1
	0.026147	P15104	1.34125	Up	0.00160177	GLUL	Glutamine synthetase OS=Homo sapiens GN=GLUL
	0.026147	P78330	0.66956	Down	0.003924	PSPH	Phosphoserine phosphatase OS=Homo sapiens GN=PSPH
	0.026147	P21399	0.642647	Down	0.00028085	ACO1	Cytoplasmic aconitate hydratase OS=Homo sapiens GN=ACO1
	0.026147	Q99707	1.35578	Up	0.0147178	MTR	Methionine synthase OS=Homo sapiens GN=MTR
	0.026147	Q9Y617	0.655202	Down	0.00020195	PSAT1	Phosphoserine aminotransferase OS=Homo sapiens GN=PSAT1
	0.026147	P32322	0.728642	Down	8.2004e-05	PYCR1	"Pyrroline-5-carboxylate reductase 1, mitochondrial OS=Homo sapiens GN=PYCR1"
	0.026147	O43175	0.724824	Down	4.7389e-06	PHGDH	D-3-phosphoglycerate dehydrogenase OS=Homo sapiens GN=PHGDH
hsa00983 Drug metabolism - other enzymes	0.101841	O00142	0.712194	Down	0.00105806	TK2	"Thymidine kinase 2, mitochondrial OS=Homo sapiens GN=TK2"
	0.101841	P04183	1.93652	Up	7.9501e-05	TK1	"Thymidine kinase, cytosolic OS=Homo sapiens GN=TK1"
	0.101841	P19971	0.668853	Down	0.0030404	TYMP	Thymidine phosphorylase OS=Homo sapiens GN=TYMP
	0.101841	Q9BZX2	1.53752	Up	0.00038223	UCK2	Uridine-cytidine kinase 2 OS=Homo sapiens GN=UCK2
hsa03030 DNA replication	6.85267e-13	P40937	1.46267	Up	0.0021357	RFC5	Replication factor C subunit 5 OS=Homo sapiens GN=RFC5
	6.85267e-13	Q15054	1.35523	Up	0.0043007	POLD3	DNA polymerase delta subunit 3 OS=Homo sapiens GN=POLD3
	6.85267e-13	P18858	1.88917	Up	0.000338	LIG1	DNA ligase 1 OS=Homo sapiens GN=LIG1
	6.85267e-13	Q14181	1.7528	Up	0.000556	POLA2	DNA polymerase alpha subunit B OS=Homo sapiens GN=POLA2
	6.85267e-13	P33992	1.42456	Up	1.5231e-06	MCM5	DNA replication licensing factor MCM5 OS=Homo sapiens GN=MCM5
	6.85267e-13	P33993	1.67553	Up	0.00101998	MCM7	DNA replication licensing factor MCM7 OS=Homo sapiens GN=MCM7
	6.85267e-13	P39748	1.36724	Up	0.0134624	FEN1	Flap endonuclease 1 OS=Homo sapiens GN=FEN1
	6.85267e-13	P28340	1.40101	Up	0.00062476	POLD1	DNA polymerase delta catalytic subunit OS=Homo sapiens GN=POLD1
	6.85267e-13	P49642	1.96	Up	0.048504	PRIM1	DNA primase small subunit OS=Homo sapiens GN=PRIM1
	6.85267e-13	P15927	1.36261	Up	0.0183363	RPA2	Replication protein A 32 kDa subunit OS=Homo sapiens GN=RPA2
	6.85267e-13	P35249	1.37988	Up	0.00026117	RFC4	Replication factor C subunit 4 OS=Homo sapiens GN=RFC4
	6.85267e-13	P49643	1.90766	Up	0.000162445	PRIM2	DNA primase large subunit OS=Homo sapiens GN=PRIM2
	6.85267e-13	Q9NRF9	1.83042	Up	8.2014e-05	POLE3	DNA polymerase epsilon subunit 3 OS=Homo sapiens GN=POLE3
	6.85267e-13	P27694	1.35616	Up	2.4697e-06	RPA1	Replication protein A 70 kDa DNA-binding subunit OS=Homo sapiens GN=RPA1
	6.85267e-13	P12004	1.40294	Up	2.9008e-06	PCNA	Proliferating cell nuclear antigen OS=Homo sapiens GN=PCNA
	6.85267e-13	P40938	1.37171	Up	0.0157428	RFC3	Replication factor C subunit 3 OS=Homo sapiens GN=RFC3
	6.85267e-13	O60930	1.31223	Up	0.00039878	RNASEH1	Ribonuclease H1 OS=Homo sapiens GN=RNASEH1
	6.85267e-13	P25205	1.60882	Up	2.423e-05	MCM3	DNA replication licensing factor MCM3 OS=Homo sapiens GN=MCM3
	6.85267e-13	P33991	1.5776	Up	9.1124e-07	MCM4	DNA replication licensing factor MCM4 OS=Homo sapiens GN=MCM4
	6.85267e-13	Q14566	1.82687	Up	6.4442e-07	MCM6	DNA replication licensing factor MCM6 OS=Homo sapiens GN=MCM6
	6.85267e-13	P49736	1.55351	Up	1.68678e-05	MCM2	DNA replication licensing factor MCM2 OS=Homo sapiens GN=MCM2
hsa00120 Primary bile acid biosynthesis	0.0928274	Q99424	0.730979	Down	0.045581	ACOX2	Peroxisomal acyl-coenzyme A oxidase 2 OS=Homo sapiens GN=ACOX2
	0.0928274	P22307	0.759731	Down	5.7152e-05	SCP2	Non-specific lipid-transfer protein OS=Homo sapiens GN=SCP2
hsa01524 Platinum drug resistance	0.0287562	P52701	1.45279	Up	0.00069865	MSH6	DNA mismatch repair protein Msh6 OS=Homo sapiens GN=MSH6
	0.0287562	P40692	1.32244	Up	0.0024417	MLH1	DNA mismatch repair protein Mlh1 OS=Homo sapiens GN=MLH1
	0.0287562	P21266	0.602134	Down	3.8482e-05	GSTM3	Glutathione S-transferase Mu 3 OS=Homo sapiens GN=GSTM3
	0.0287562	P43246	1.40279	Up	0.00021592	MSH2	DNA mismatch repair protein Msh2 OS=Homo sapiens GN=MSH2
	0.0287562	P10620	0.761287	Down	0.0088751	MGST1	Microsomal glutathione S-transferase 1 OS=Homo sapiens GN=MGST1
	0.0287562	Q03013	0.73536	Down	0.00105766	GSTM4	Glutathione S-transferase Mu 4 OS=Homo sapiens GN=GSTM4
	0.0287562	P11388	2.33405	Up	0.0020172	TOP2A	DNA topoisomerase 2-alpha OS=Homo sapiens GN=TOP2A
	0.0287562	P28161	0.708333	Down	0.00035746	GSTM2	Glutathione S-transferase Mu 2 OS=Homo sapiens GN=GSTM2
	0.0287562	P09488	0.766097	Down	0.0144191	GSTM1	Glutathione S-transferase Mu 1 OS=Homo sapiens GN=GSTM1
	0.0287562	O15392	2.27513	Up	0.0113377	BIRC5	Baculoviral IAP repeat-containing protein 5 OS=Homo sapiens GN=BIRC5
hsa00030 Pentose phosphate pathway	0.161273	Q9H477	0.746785	Down	0.0101419	RBKS	Ribokinase OS=Homo sapiens GN=RBKS
	0.161273	O95479	0.621069	Down	0.00065505	H6PD	GDH/6PGL endoplasmic bifunctional protein OS=Homo sapiens GN=H6PD
	0.161273	P36871	0.749701	Down	3.1069e-06	PGM1	Phosphoglucomutase-1 OS=Homo sapiens GN=PGM1
	0.161273	P11413	0.744855	Down	8.5405e-07	G6PD	Glucose-6-phosphate 1-dehydrogenase OS=Homo sapiens GN=G6PD
hsa05323 Rheumatoid arthritis	0.0730004	P07711	0.763053	Down	2.4388e-05	CTSL	Cathepsin L1 OS=Homo sapiens GN=CTSL
	0.0730004	P80162	0.68798	Down	0.0028199	CXCL6	C-X-C motif chemokine 6 OS=Homo sapiens GN=CXCL6
	0.0730004	P09341	0.504271	Down	0.0030236	CXCL1	Growth-regulated alpha protein OS=Homo sapiens GN=CXCL1
	0.0730004	P05362	0.454342	Down	0.0026437	ICAM1	Intercellular adhesion molecule 1 OS=Homo sapiens GN=ICAM1
	0.0730004	P17948	1.34886	Up	0.0173844	FLT1	Vascular endothelial growth factor receptor 1 OS=Homo sapiens GN=FLT1
	0.0730004	P05412	1.5837	Up	0.024475	JUN	Transcription factor AP-1 OS=Homo sapiens GN=JUN
hsa04640 Hematopoietic cell lineage	0.069205	P21926	1.52825	Up	3.3068e-06	CD9	CD9 antigen OS=Homo sapiens GN=CD9
	0.069205	P23229	1.39823	Up	0.00099797	ITGA6	Integrin alpha-6 OS=Homo sapiens GN=ITGA6
	0.069205	P08473	0.512454	Down	3.5159e-05	MME	Neprilysin OS=Homo sapiens GN=MME
	0.069205	P56199	0.49471	Down	6.2954e-05	ITGA1	Integrin alpha-1 OS=Homo sapiens GN=ITGA1
hsa00790 Folate biosynthesis	0.209949	P00374	1.87811	Up	4.6769e-07	DHFR	Dihydrofolate reductase OS=Homo sapiens GN=DHFR
	0.209949	Q92820	0.73579	Down	0.00033629	GGH	Gamma-glutamyl hydrolase OS=Homo sapiens GN=GGH
hsa01523 Antifolate resistance	0.101841	P00374	1.87811	Up	4.6769e-07	DHFR	Dihydrofolate reductase OS=Homo sapiens GN=DHFR
	0.101841	P04818	2.24096	Up	0.0195204	TYMS	Thymidylate synthase OS=Homo sapiens GN=TYMS
	0.101841	Q92820	0.73579	Down	0.00033629	GGH	Gamma-glutamyl hydrolase OS=Homo sapiens GN=GGH
	0.101841	O15439	0.727846	Down	1.93456e-05	ABCC4	Multidrug resistance-associated protein 4 OS=Homo sapiens GN=ABCC4
hsa03460 Fanconi anemia pathway	0.0450674	P15927	1.36261	Up	0.0183363	RPA2	Replication protein A 32 kDa subunit OS=Homo sapiens GN=RPA2
	0.0450674	Q9NPD8	2.61255	Up	0.036319	UBE2T	Ubiquitin-conjugating enzyme E2 T OS=Homo sapiens GN=UBE2T
	0.0450674	Q9NVI1	2.39886	Up	0.0026249	FANCI	Fanconi anemia group I protein OS=Homo sapiens GN=FANCI
	0.0450674	P40692	1.32244	Up	0.0024417	MLH1	DNA mismatch repair protein Mlh1 OS=Homo sapiens GN=MLH1
	0.0450674	Q9BXW9	1.41442	Up	0.009178	FANCD2	Fanconi anemia group D2 protein OS=Homo sapiens GN=FANCD2
	0.0450674	P27694	1.35616	Up	2.4697e-06	RPA1	Replication protein A 70 kDa DNA-binding subunit OS=Homo sapiens GN=RPA1
hsa00600 Sphingolipid metabolism	0.00643425	P15289	0.605999	Down	0.0108376	ARSA	Arylsulfatase A OS=Homo sapiens GN=ARSA
	0.00643425	P16278	0.735126	Down	0.00128484	GLB1	Beta-galactosidase OS=Homo sapiens GN=GLB1
	0.00643425	P17405	0.666031	Down	0.0058583	SMPD1	Sphingomyelin phosphodiesterase OS=Homo sapiens GN=SMPD1
	0.00643425	Q13510	0.711066	Down	6.276e-05	ASAH1	Acid ceramidase OS=Homo sapiens GN=ASAH1
	0.00643425	P06280	0.724242	Down	0.000102015	GLA	Alpha-galactosidase A OS=Homo sapiens GN=GLA
	0.00643425	O15270	1.37896	Up	0.00137505	SPTLC2	Serine palmitoyltransferase 2 OS=Homo sapiens GN=SPTLC2
	0.00643425	P04062	0.700815	Down	0.000136325	GBA	Glucosylceramidase OS=Homo sapiens GN=GBA
hsa04612 Antigen processing and presentation	0.0960742	Q06323	0.7125	Down	0.00030376	PSME1	Proteasome activator complex subunit 1 OS=Homo sapiens GN=PSME1
	0.0960742	P61289	1.35064	Up	8.4689e-05	PSME3	Proteasome activator complex subunit 3 OS=Homo sapiens GN=PSME3
	0.0960742	P07711	0.763053	Down	2.4388e-05	CTSL	Cathepsin L1 OS=Homo sapiens GN=CTSL
	0.0960742	P0DMV9	1.63855	Up	0.0020372	HSPA1B	Heat shock 70 kDa protein 1B OS=Homo sapiens GN=HSPA1B
	0.0960742	P27797	0.729155	Down	2.5103e-06	CALR	Calreticulin OS=Homo sapiens GN=CALR
	0.0960742	P07858	0.637542	Down	0.00022496	CTSB	Cathepsin B OS=Homo sapiens GN=CTSB
hsa04146 Peroxisome	0.026147	P30044	0.686543	Down	0.00014275	PRDX5	"Peroxiredoxin-5, mitochondrial OS=Homo sapiens GN=PRDX5"
	0.026147	Q99424	0.730979	Down	0.045581	ACOX2	Peroxisomal acyl-coenzyme A oxidase 2 OS=Homo sapiens GN=ACOX2
	0.026147	P22307	0.759731	Down	5.7152e-05	SCP2	Non-specific lipid-transfer protein OS=Homo sapiens GN=SCP2
	0.026147	O96011	0.63764	Down	0.00095526	PEX11B	Peroxisomal membrane protein 11B OS=Homo sapiens GN=PEX11B
	0.026147	Q9UKG9	0.725716	Down	0.021901	CROT	Peroxisomal carnitine O-octanoyltransferase OS=Homo sapiens GN=CROT
	0.026147	Q13011	0.732283	Down	0.00045944	ECH1	"Delta(3,5)-Delta(2,4)-dienoyl-CoA isomerase, mitochondrial OS=Homo sapiens GN=ECH1"
	0.026147	O15254	0.732791	Down	0.025324	ACOX3	Peroxisomal acyl-coenzyme A oxidase 3 OS=Homo sapiens GN=ACOX3
	0.026147	P04179	0.374603	Down	3.9322e-05	SOD2	"Superoxide dismutase [Mn], mitochondrial OS=Homo sapiens GN=SOD2"
	0.026147	P35914	0.760847	Down	0.00096093	HMGCL	"Hydroxymethylglutaryl-CoA lyase, mitochondrial OS=Homo sapiens GN=HMGCL"
	0.026147	P43155	0.767791	Down	0.00066204	CRAT	Carnitine O-acetyltransferase OS=Homo sapiens GN=CRAT
	0.026147	Q9NUI1	0.732409	Down	0.000140889	DECR2	"Peroxisomal 2,4-dienoyl-CoA reductase OS=Homo sapiens GN=DECR2"
hsa00511 Other glycan degradation	0.00132868	O00462	0.729722	Down	0.0074389	MANBA	Beta-mannosidase OS=Homo sapiens GN=MANBA
	0.00132868	P07686	0.67735	Down	8.2969e-05	HEXB	Beta-hexosaminidase subunit beta OS=Homo sapiens GN=HEXB
	0.00132868	P16278	0.735126	Down	0.00128484	GLB1	Beta-galactosidase OS=Homo sapiens GN=GLB1
	0.00132868	Q9Y2E5	0.722852	Down	0.0015786	MAN2B2	Epididymis-specific alpha-mannosidase OS=Homo sapiens GN=MAN2B2
	0.00132868	P06865	0.693022	Down	0.0186447	HEXA	Beta-hexosaminidase subunit alpha OS=Homo sapiens GN=HEXA
	0.00132868	P04062	0.700815	Down	0.000136325	GBA	Glucosylceramidase OS=Homo sapiens GN=GBA
hsa00830 Retinol metabolism	0.251777	O75911	0.687623	Down	0.00108156	DHRS3	Short-chain dehydrogenase/reductase 3 OS=Homo sapiens GN=DHRS3
	0.251777	P00352	1.33625	Up	0.0101802	ALDH1A1	Retinal dehydrogenase 1 OS=Homo sapiens GN=ALDH1A1
hsa00982 Drug metabolism - cytochrome P450	0.000786108	P21266	0.602134	Down	3.8482e-05	GSTM3	Glutathione S-transferase Mu 3 OS=Homo sapiens GN=GSTM3
	0.000786108	P10620	0.761287	Down	0.0088751	MGST1	Microsomal glutathione S-transferase 1 OS=Homo sapiens GN=MGST1
	0.000786108	Q03013	0.73536	Down	0.00105766	GSTM4	Glutathione S-transferase Mu 4 OS=Homo sapiens GN=GSTM4
	0.000786108	P28161	0.708333	Down	0.00035746	GSTM2	Glutathione S-transferase Mu 2 OS=Homo sapiens GN=GSTM2
	0.000786108	P09488	0.766097	Down	0.0144191	GSTM1	Glutathione S-transferase Mu 1 OS=Homo sapiens GN=GSTM1
	0.000786108	P47895	1.57487	Up	2.8523e-06	ALDH1A3	Aldehyde dehydrogenase family 1 member A3 OS=Homo sapiens GN=ALDH1A3
hsa03430 Mismatch repair	2.44045e-07	P40937	1.46267	Up	0.0021357	RFC5	Replication factor C subunit 5 OS=Homo sapiens GN=RFC5
	2.44045e-07	P40938	1.37171	Up	0.0157428	RFC3	Replication factor C subunit 3 OS=Homo sapiens GN=RFC3
	2.44045e-07	Q15054	1.35523	Up	0.0043007	POLD3	DNA polymerase delta subunit 3 OS=Homo sapiens GN=POLD3
	2.44045e-07	P52701	1.45279	Up	0.00069865	MSH6	DNA mismatch repair protein Msh6 OS=Homo sapiens GN=MSH6
	2.44045e-07	P40692	1.32244	Up	0.0024417	MLH1	DNA mismatch repair protein Mlh1 OS=Homo sapiens GN=MLH1
	2.44045e-07	P18858	1.88917	Up	0.000338	LIG1	DNA ligase 1 OS=Homo sapiens GN=LIG1
	2.44045e-07	P28340	1.40101	Up	0.00062476	POLD1	DNA polymerase delta catalytic subunit OS=Homo sapiens GN=POLD1
	2.44045e-07	P43246	1.40279	Up	0.00021592	MSH2	DNA mismatch repair protein Msh2 OS=Homo sapiens GN=MSH2
	2.44045e-07	P15927	1.36261	Up	0.0183363	RPA2	Replication protein A 32 kDa subunit OS=Homo sapiens GN=RPA2
	2.44045e-07	P35249	1.37988	Up	0.00026117	RFC4	Replication factor C subunit 4 OS=Homo sapiens GN=RFC4
	2.44045e-07	P27694	1.35616	Up	2.4697e-06	RPA1	Replication protein A 70 kDa DNA-binding subunit OS=Homo sapiens GN=RPA1
	2.44045e-07	P12004	1.40294	Up	2.9008e-06	PCNA	Proliferating cell nuclear antigen OS=Homo sapiens GN=PCNA
hsa00531 Glycosaminoglycan degradation	0.0058763	P15586	0.620966	Down	0.00029732	GNS	N-acetylglucosamine-6-sulfatase OS=Homo sapiens GN=GNS
	0.0058763	P07686	0.67735	Down	8.2969e-05	HEXB	Beta-hexosaminidase subunit beta OS=Homo sapiens GN=HEXB
	0.0058763	P15848	0.727658	Down	0.0018212	ARSB	Arylsulfatase B OS=Homo sapiens GN=ARSB
	0.0058763	P16278	0.735126	Down	0.00128484	GLB1	Beta-galactosidase OS=Homo sapiens GN=GLB1
	0.0058763	P06865	0.693022	Down	0.0186447	HEXA	Beta-hexosaminidase subunit alpha OS=Homo sapiens GN=HEXA
hsa00260 Glycine, serine and threonine metabolism	0.0369911	P32929	0.618786	Down	0.024001	CTH	Cystathionine gamma-lyase OS=Homo sapiens GN=CTH
	0.0369911	P07738	0.746427	Down	0.00062083	BPGM	Bisphosphoglycerate mutase OS=Homo sapiens GN=BPGM
	0.0369911	Q9Y617	0.655202	Down	0.00020195	PSAT1	Phosphoserine aminotransferase OS=Homo sapiens GN=PSAT1
	0.0369911	O43175	0.724824	Down	4.7389e-06	PHGDH	D-3-phosphoglycerate dehydrogenase OS=Homo sapiens GN=PHGDH
	0.0369911	P78330	0.66956	Down	0.003924	PSPH	Phosphoserine phosphatase OS=Homo sapiens GN=PSPH
hsa04512 ECM-receptor interaction	0.000223017	P08123	0.64284	Down	0.000100317	COL1A2	Collagen alpha-2(I) chain OS=Homo sapiens GN=COL1A2
	0.000223017	P24821	0.695048	Down	0.000141286	TNC	Tenascin OS=Homo sapiens GN=TNC
	0.000223017	P23229	1.39823	Up	0.00099797	ITGA6	Integrin alpha-6 OS=Homo sapiens GN=ITGA6
	0.000223017	Q9UKX5	0.450278	Down	0.0111177	ITGA11	Integrin alpha-11 OS=Homo sapiens GN=ITGA11
	0.000223017	P56199	0.49471	Down	6.2954e-05	ITGA1	Integrin alpha-1 OS=Homo sapiens GN=ITGA1
	0.000223017	P06756	0.67931	Down	2.2627e-05	ITGAV	Integrin alpha-V OS=Homo sapiens GN=ITGAV
	0.000223017	P18084	0.767792	Down	4.2499e-06	ITGB5	Integrin beta-5 OS=Homo sapiens GN=ITGB5
	0.000223017	P31431	1.60193	Up	0.00097824	SDC4	Syndecan-4 OS=Homo sapiens GN=SDC4
	0.000223017	O75330	2.31181	Up	7.6326e-05	HMMR	Hyaluronan mediated motility receptor OS=Homo sapiens GN=HMMR
	0.000223017	P02452	0.630294	Down	1.67451e-05	COL1A1	Collagen alpha-1(I) chain OS=Homo sapiens GN=COL1A1
	0.000223017	P55268	0.767389	Down	0.00020212	LAMB2	Laminin subunit beta-2 OS=Homo sapiens GN=LAMB2
	0.000223017	P12109	0.662924	Down	0.00025526	COL6A1	Collagen alpha-1(VI) chain OS=Homo sapiens GN=COL6A1
	0.000223017	P35442	0.693973	Down	0.00085528	THBS2	Thrombospondin-2 OS=Homo sapiens GN=THBS2
hsa00730 Thiamine metabolism	0.209949	P27144	0.697996	Down	0.031963	AK4	"Adenylate kinase 4, mitochondrial OS=Homo sapiens GN=AK4"
	0.209949	Q9Y6K8	1.30127	Up	0.0046578	AK5	Adenylate kinase isoenzyme 5 OS=Homo sapiens GN=AK5
hsa04060 Cytokine-cytokine receptor interaction	0.0425907	P80162	0.68798	Down	0.0028199	CXCL6	C-X-C motif chemokine 6 OS=Homo sapiens GN=CXCL6
	0.0425907	P09341	0.504271	Down	0.0030236	CXCL1	Growth-regulated alpha protein OS=Homo sapiens GN=CXCL1
	0.0425907	O00220	1.31533	Up	0.0103581	TNFRSF10A	Tumor necrosis factor receptor superfamily member 10A OS=Homo sapiens GN=TNFRSF10A
	0.0425907	Q9NP84	1.65738	Up	0.00089717	TNFRSF12A	Tumor necrosis factor receptor superfamily member 12A OS=Homo sapiens GN=TNFRSF12A
	0.0425907	O14763	0.762842	Down	0.00030051	TNFRSF10B	Tumor necrosis factor receptor superfamily member 10B OS=Homo sapiens GN=TNFRSF10B
	0.0425907	P17948	1.34886	Up	0.0173844	FLT1	Vascular endothelial growth factor receptor 1 OS=Homo sapiens GN=FLT1
	0.0425907	P08581	1.6862	Up	0.034381	MET	Hepatocyte growth factor receptor OS=Homo sapiens GN=MET
hsa00250 Alanine, aspartate and glutamate metabolism	0.161273	O94808	0.741636	Down	0.000141008	GFPT2	Glutamine--fructose-6-phosphate aminotransferase [isomerizing] 2 OS=Homo sapiens GN=GFPT2
	0.161273	P00966	0.562658	Down	1.62493e-05	ASS1	Argininosuccinate synthase OS=Homo sapiens GN=ASS1
	0.161273	P08243	0.710154	Down	3.6861e-05	ASNS	Asparagine synthetase [glutamine-hydrolyzing] OS=Homo sapiens GN=ASNS
	0.161273	P15104	1.34125	Up	0.00160177	GLUL	Glutamine synthetase OS=Homo sapiens GN=GLUL
hsa03410 Base excision repair	0.0375287	Q15054	1.35523	Up	0.0043007	POLD3	DNA polymerase delta subunit 3 OS=Homo sapiens GN=POLD3
	0.0375287	P18858	1.88917	Up	0.000338	LIG1	DNA ligase 1 OS=Homo sapiens GN=LIG1
	0.0375287	P39748	1.36724	Up	0.0134624	FEN1	Flap endonuclease 1 OS=Homo sapiens GN=FEN1
	0.0375287	P28340	1.40101	Up	0.00062476	POLD1	DNA polymerase delta catalytic subunit OS=Homo sapiens GN=POLD1
	0.0375287	Q9NRF9	1.83042	Up	8.2014e-05	POLE3	DNA polymerase epsilon subunit 3 OS=Homo sapiens GN=POLE3
	0.0375287	P12004	1.40294	Up	2.9008e-06	PCNA	Proliferating cell nuclear antigen OS=Homo sapiens GN=PCNA
hsa05414 Dilated cardiomyopathy	0.003095	P32418	1.39313	Up	0.000162987	SLC8A1	Sodium/calcium exchanger 1 OS=Homo sapiens GN=SLC8A1
	0.003095	P17661	1.436	Up	0.0197566	DES	Desmin OS=Homo sapiens GN=DES
	0.003095	P23229	1.39823	Up	0.00099797	ITGA6	Integrin alpha-6 OS=Homo sapiens GN=ITGA6
	0.003095	Q92629	0.72213	Down	0.0161404	SGCD	Delta-sarcoglycan OS=Homo sapiens GN=SGCD
	0.003095	P09493	0.747584	Down	0.00036	TPM1	Tropomyosin alpha-1 chain OS=Homo sapiens GN=TPM1
	0.003095	Q9UKX5	0.450278	Down	0.0111177	ITGA11	Integrin alpha-11 OS=Homo sapiens GN=ITGA11
	0.003095	P56199	0.49471	Down	6.2954e-05	ITGA1	Integrin alpha-1 OS=Homo sapiens GN=ITGA1
	0.003095	P06756	0.67931	Down	2.2627e-05	ITGAV	Integrin alpha-V OS=Homo sapiens GN=ITGAV
	0.003095	P54289	0.578575	Down	1.73333e-05	CACNA2D1	Voltage-dependent calcium channel subunit alpha-2/delta-1 OS=Homo sapiens GN=CACNA2D1
	0.003095	P18084	0.767792	Down	4.2499e-06	ITGB5	Integrin beta-5 OS=Homo sapiens GN=ITGB5
	0.003095	P63261	1.56711	Up	0.0070444	ACTG1	"Actin, cytoplasmic 2 OS=Homo sapiens GN=ACTG1"
hsa00220 Arginine biosynthesis	0.335438	P00966	0.562658	Down	1.62493e-05	ASS1	Argininosuccinate synthase OS=Homo sapiens GN=ASS1
	0.335438	P15104	1.34125	Up	0.00160177	GLUL	Glutamine synthetase OS=Homo sapiens GN=GLUL
hsa00100 Steroid biosynthesis	0.130941	Q9UBM7	0.651257	Down	0.028379	DHCR7	7-dehydrocholesterol reductase OS=Homo sapiens GN=DHCR7
	0.130941	Q15392	1.45971	Up	0.0118566	DHCR24	Delta(24)-sterol reductase OS=Homo sapiens GN=DHCR24
	0.130941	P37268	1.32419	Up	0.00187863	FDFT1	Squalene synthase OS=Homo sapiens GN=FDFT1
hsa00603 Glycosphingolipid biosynthesis - globo and isoglobo series	0.00355359	P17050	0.691662	Down	3.9716e-05	NAGA	Alpha-N-acetylgalactosaminidase OS=Homo sapiens GN=NAGA
	0.00355359	P07686	0.67735	Down	8.2969e-05	HEXB	Beta-hexosaminidase subunit beta OS=Homo sapiens GN=HEXB
	0.00355359	P06280	0.724242	Down	0.000102015	GLA	Alpha-galactosidase A OS=Homo sapiens GN=GLA
	0.00355359	P06865	0.693022	Down	0.0186447	HEXA	Beta-hexosaminidase subunit alpha OS=Homo sapiens GN=HEXA
hsa00670 One carbon pool by folate	0.0123863	Q3SY69	0.56372	Down	3.6903e-05	ALDH1L2	Mitochondrial 10-formyltetrahydrofolate dehydrogenase OS=Homo sapiens GN=ALDH1L2
	0.0123863	O75891	0.563785	Down	9.8984e-05	ALDH1L1	Cytosolic 10-formyltetrahydrofolate dehydrogenase OS=Homo sapiens GN=ALDH1L1
	0.0123863	Q99707	1.35578	Up	0.0147178	MTR	Methionine synthase OS=Homo sapiens GN=MTR
	0.0123863	P00374	1.87811	Up	4.6769e-07	DHFR	Dihydrofolate reductase OS=Homo sapiens GN=DHFR
	0.0123863	P04818	2.24096	Up	0.0195204	TYMS	Thymidylate synthase OS=Homo sapiens GN=TYMS
hsa05412 Arrhythmogenic right ventricular cardiomyopathy (ARVC)	0.000741082	P32418	1.39313	Up	0.000162987	SLC8A1	Sodium/calcium exchanger 1 OS=Homo sapiens GN=SLC8A1
	0.000741082	P17661	1.436	Up	0.0197566	DES	Desmin OS=Homo sapiens GN=DES
	0.000741082	P23229	1.39823	Up	0.00099797	ITGA6	Integrin alpha-6 OS=Homo sapiens GN=ITGA6
	0.000741082	P17302	0.641985	Down	0.00061828	GJA1	Gap junction alpha-1 protein OS=Homo sapiens GN=GJA1
	0.000741082	Q92629	0.72213	Down	0.0161404	SGCD	Delta-sarcoglycan OS=Homo sapiens GN=SGCD
	0.000741082	Q9UKX5	0.450278	Down	0.0111177	ITGA11	Integrin alpha-11 OS=Homo sapiens GN=ITGA11
	0.000741082	P56199	0.49471	Down	6.2954e-05	ITGA1	Integrin alpha-1 OS=Homo sapiens GN=ITGA1
	0.000741082	P06756	0.67931	Down	2.2627e-05	ITGAV	Integrin alpha-V OS=Homo sapiens GN=ITGAV
	0.000741082	P54289	0.578575	Down	1.73333e-05	CACNA2D1	Voltage-dependent calcium channel subunit alpha-2/delta-1 OS=Homo sapiens GN=CACNA2D1
	0.000741082	P18084	0.767792	Down	4.2499e-06	ITGB5	Integrin beta-5 OS=Homo sapiens GN=ITGB5
	0.000741082	P63261	1.56711	Up	0.0070444	ACTG1	"Actin, cytoplasmic 2 OS=Homo sapiens GN=ACTG1"

## Sheet: P10N24 vs. P10N48
KEGG pathway	Fisher's exact test p value	Protein accession	P10N24/P10N48 Ratio	Regulated Type	P10N24/P10N48 P value	Gene name	Protein description
hsa05224 Breast cancer	0.191093	P24385	1.38683	Up	0.0099636	CCND1	G1/S-specific cyclin-D1 OS=Homo sapiens GN=CCND1
	0.191093	P05412	1.46741	Up	0.0078181	JUN	Transcription factor AP-1 OS=Homo sapiens GN=JUN
hsa04360 Axon guidance	0.287209	O14786	1.32165	Up	0.0047765	NRP1	Neuropilin-1 OS=Homo sapiens GN=NRP1
	0.287209	O75326	1.6184	Up	5.9849e-05	SEMA7A	Semaphorin-7A OS=Homo sapiens GN=SEMA7A
hsa05416 Viral myocarditis	0.0656546	P05362	1.41973	Up	0.0017163	ICAM1	Intercellular adhesion molecule 1 OS=Homo sapiens GN=ICAM1
	0.0656546	P24385	1.38683	Up	0.0099636	CCND1	G1/S-specific cyclin-D1 OS=Homo sapiens GN=CCND1
hsa04210 Apoptosis	0.357898	O15392	1.80289	Up	0.0131786	BIRC5	Baculoviral IAP repeat-containing protein 5 OS=Homo sapiens GN=BIRC5
	0.357898	P05412	1.46741	Up	0.0078181	JUN	Transcription factor AP-1 OS=Homo sapiens GN=JUN
hsa04152 AMPK signaling pathway	0.0833313	P24385	1.38683	Up	0.0099636	CCND1	G1/S-specific cyclin-D1 OS=Homo sapiens GN=CCND1
	0.0833313	O00767	0.687521	Down	0.045698	SCD	Acyl-CoA desaturase OS=Homo sapiens GN=SCD
	0.0833313	P20248	1.54509	Up	0.016279	CCNA2	Cyclin-A2 OS=Homo sapiens GN=CCNA2
hsa05162 Measles	0.221122	P01584	1.40415	Up	0.0148152	IL1B	Interleukin-1 beta OS=Homo sapiens GN=IL1B
	0.221122	P24385	1.38683	Up	0.0099636	CCND1	G1/S-specific cyclin-D1 OS=Homo sapiens GN=CCND1
hsa05222 Small cell lung cancer	0.156932	P24385	1.38683	Up	0.0099636	CCND1	G1/S-specific cyclin-D1 OS=Homo sapiens GN=CCND1
	0.156932	P35354	1.34612	Up	0.000139049	PTGS2	Prostaglandin G/H synthase 2 OS=Homo sapiens GN=PTGS2
hsa04659 Th17 cell differentiation	0.0238109	P01584	1.40415	Up	0.0148152	IL1B	Interleukin-1 beta OS=Homo sapiens GN=IL1B
	0.0238109	P05412	1.46741	Up	0.0078181	JUN	Transcription factor AP-1 OS=Homo sapiens GN=JUN
	0.0238109	P84022	0.756489	Down	0.00197875	SMAD3	Mothers against decapentaplegic homolog 3 OS=Homo sapiens GN=SMAD3
hsa04066 HIF-1 signaling pathway	0.2363	P09601	1.34655	Up	0.0138425	HMOX1	Heme oxygenase 1 OS=Homo sapiens GN=HMOX1
	0.2363	P05121	1.59535	Up	0.00023747	SERPINE1	Plasminogen activator inhibitor 1 OS=Homo sapiens GN=SERPINE1
hsa00240 Pyrimidine metabolism	0.312625	P31350	1.69545	Up	9.858e-05	RRM2	Ribonucleoside-diphosphate reductase subunit M2 OS=Homo sapiens GN=RRM2
	0.312625	P04183	1.33793	Up	0.024499	TK1	"Thymidine kinase, cytosolic OS=Homo sapiens GN=TK1"
hsa04726 Serotonergic synapse	0.0893759	P61952	1.42907	Up	0.022121	GNG11	Guanine nucleotide-binding protein G(I)/G(S)/G(O) subunit gamma-11 OS=Homo sapiens GN=GNG11
	0.0893759	P35354	1.34612	Up	0.000139049	PTGS2	Prostaglandin G/H synthase 2 OS=Homo sapiens GN=PTGS2
hsa01524 Platinum drug resistance	0.138022	O15392	1.80289	Up	0.0131786	BIRC5	Baculoviral IAP repeat-containing protein 5 OS=Homo sapiens GN=BIRC5
	0.138022	P11388	1.67926	Up	4.0027e-05	TOP2A	DNA topoisomerase 2-alpha OS=Homo sapiens GN=TOP2A
hsa04380 Osteoclast differentiation	0.051062	P01584	1.40415	Up	0.0148152	IL1B	Interleukin-1 beta OS=Homo sapiens GN=IL1B
	0.051062	P05412	1.46741	Up	0.0078181	JUN	Transcription factor AP-1 OS=Homo sapiens GN=JUN
	0.051062	P15407	1.4943	Up	0.0118599	FOSL1	Fos-related antigen 1 OS=Homo sapiens GN=FOSL1
hsa05161 Hepatitis B	0.00601216	O15392	1.80289	Up	0.0131786	BIRC5	Baculoviral IAP repeat-containing protein 5 OS=Homo sapiens GN=BIRC5
	0.00601216	P24385	1.38683	Up	0.0099636	CCND1	G1/S-specific cyclin-D1 OS=Homo sapiens GN=CCND1
	0.00601216	P20248	1.54509	Up	0.016279	CCNA2	Cyclin-A2 OS=Homo sapiens GN=CCNA2
	0.00601216	P05412	1.46741	Up	0.0078181	JUN	Transcription factor AP-1 OS=Homo sapiens GN=JUN
	0.00601216	P84022	0.756489	Down	0.00197875	SMAD3	Mothers against decapentaplegic homolog 3 OS=Homo sapiens GN=SMAD3
hsa05169 Epstein-Barr virus infection	0.289327	P05362	1.41973	Up	0.0017163	ICAM1	Intercellular adhesion molecule 1 OS=Homo sapiens GN=ICAM1
	0.289327	P20248	1.54509	Up	0.016279	CCNA2	Cyclin-A2 OS=Homo sapiens GN=CCNA2
	0.289327	P05412	1.46741	Up	0.0078181	JUN	Transcription factor AP-1 OS=Homo sapiens GN=JUN
hsa04932 Non-alcoholic fatty liver disease (NAFLD)	0.382637	P01584	1.40415	Up	0.0148152	IL1B	Interleukin-1 beta OS=Homo sapiens GN=IL1B
	0.382637	P05412	1.46741	Up	0.0078181	JUN	Transcription factor AP-1 OS=Homo sapiens GN=JUN
hsa05323 Rheumatoid arthritis	0.00609183	P01584	1.40415	Up	0.0148152	IL1B	Interleukin-1 beta OS=Homo sapiens GN=IL1B
	0.00609183	P05362	1.41973	Up	0.0017163	ICAM1	Intercellular adhesion molecule 1 OS=Homo sapiens GN=ICAM1
	0.00609183	P05412	1.46741	Up	0.0078181	JUN	Transcription factor AP-1 OS=Homo sapiens GN=JUN
hsa05143 African trypanosomiasis	0.0128493	P01584	1.40415	Up	0.0148152	IL1B	Interleukin-1 beta OS=Homo sapiens GN=IL1B
	0.0128493	P05362	1.41973	Up	0.0017163	ICAM1	Intercellular adhesion molecule 1 OS=Homo sapiens GN=ICAM1
hsa04620 Toll-like receptor signaling pathway	0.1427	P01584	1.40415	Up	0.0148152	IL1B	Interleukin-1 beta OS=Homo sapiens GN=IL1B
	0.1427	P05412	1.46741	Up	0.0078181	JUN	Transcription factor AP-1 OS=Homo sapiens GN=JUN
hsa05220 Chronic myeloid leukemia	0.176311	P24385	1.38683	Up	0.0099636	CCND1	G1/S-specific cyclin-D1 OS=Homo sapiens GN=CCND1
	0.176311	P84022	0.756489	Down	0.00197875	SMAD3	Mothers against decapentaplegic homolog 3 OS=Homo sapiens GN=SMAD3
hsa04114 Oocyte meiosis	0.0188681	Q12834	1.7956	Up	0.0045575	CDC20	Cell division cycle protein 20 homolog OS=Homo sapiens GN=CDC20
	0.0188681	P53350	1.44975	Up	1.81395e-05	PLK1	Serine/threonine-protein kinase PLK1 OS=Homo sapiens GN=PLK1
	0.0188681	O14965	1.72476	Up	0.0070969	AURKA	Aurora kinase A OS=Homo sapiens GN=AURKA
	0.0188681	P14635	1.63138	Up	0.0094023	CCNB1	G2/mitotic-specific cyclin-B1 OS=Homo sapiens GN=CCNB1
hsa04340 Hedgehog signaling pathway	0.0322922	P24385	1.38683	Up	0.0099636	CCND1	G1/S-specific cyclin-D1 OS=Homo sapiens GN=CCND1
	0.0322922	Q9HAU4	1.47164	Up	0.00025902	SMURF2	E3 ubiquitin-protein ligase SMURF2 OS=Homo sapiens GN=SMURF2
hsa04310 Wnt signaling pathway	0.00156588	O94907	1.33068	Up	0.032343	DKK1	Dickkopf-related protein 1 OS=Homo sapiens GN=DKK1
	0.00156588	P24385	1.38683	Up	0.0099636	CCND1	G1/S-specific cyclin-D1 OS=Homo sapiens GN=CCND1
	0.00156588	P05412	1.46741	Up	0.0078181	JUN	Transcription factor AP-1 OS=Homo sapiens GN=JUN
	0.00156588	P15407	1.4943	Up	0.0118599	FOSL1	Fos-related antigen 1 OS=Homo sapiens GN=FOSL1
	0.00156588	P84022	0.756489	Down	0.00197875	SMAD3	Mothers against decapentaplegic homolog 3 OS=Homo sapiens GN=SMAD3
hsa04390 Hippo signaling pathway	0.00233903	O15392	1.80289	Up	0.0131786	BIRC5	Baculoviral IAP repeat-containing protein 5 OS=Homo sapiens GN=BIRC5
	0.00233903	P29279	1.54012	Up	4.0054e-05	CTGF	Connective tissue growth factor OS=Homo sapiens GN=CTGF
	0.00233903	P05121	1.59535	Up	0.00023747	SERPINE1	Plasminogen activator inhibitor 1 OS=Homo sapiens GN=SERPINE1
	0.00233903	P24385	1.38683	Up	0.0099636	CCND1	G1/S-specific cyclin-D1 OS=Homo sapiens GN=CCND1
	0.00233903	P84022	0.756489	Down	0.00197875	SMAD3	Mothers against decapentaplegic homolog 3 OS=Homo sapiens GN=SMAD3
hsa04110 Cell cycle	0.000111193	Q12834	1.7956	Up	0.0045575	CDC20	Cell division cycle protein 20 homolog OS=Homo sapiens GN=CDC20
	0.000111193	P24385	1.38683	Up	0.0099636	CCND1	G1/S-specific cyclin-D1 OS=Homo sapiens GN=CCND1
	0.000111193	P53350	1.44975	Up	1.81395e-05	PLK1	Serine/threonine-protein kinase PLK1 OS=Homo sapiens GN=PLK1
	0.000111193	O60566	1.49718	Up	0.0034362	BUB1B	Mitotic checkpoint serine/threonine-protein kinase BUB1 beta OS=Homo sapiens GN=BUB1B
	0.000111193	P14635	1.63138	Up	0.0094023	CCNB1	G2/mitotic-specific cyclin-B1 OS=Homo sapiens GN=CCNB1
	0.000111193	P20248	1.54509	Up	0.016279	CCNA2	Cyclin-A2 OS=Homo sapiens GN=CCNA2
	0.000111193	P84022	0.756489	Down	0.00197875	SMAD3	Mothers against decapentaplegic homolog 3 OS=Homo sapiens GN=SMAD3
hsa05144 Malaria	0.0216443	P01584	1.40415	Up	0.0148152	IL1B	Interleukin-1 beta OS=Homo sapiens GN=IL1B
	0.0216443	P05362	1.41973	Up	0.0017163	ICAM1	Intercellular adhesion molecule 1 OS=Homo sapiens GN=ICAM1
hsa01522 Endocrine resistance	0.191093	P24385	1.38683	Up	0.0099636	CCND1	G1/S-specific cyclin-D1 OS=Homo sapiens GN=CCND1
	0.191093	P05412	1.46741	Up	0.0078181	JUN	Transcription factor AP-1 OS=Homo sapiens GN=JUN
hsa05166 HTLV-I infection	7.80545e-05	O14786	1.32165	Up	0.0047765	NRP1	Neuropilin-1 OS=Homo sapiens GN=NRP1
	7.80545e-05	P05362	1.41973	Up	0.0017163	ICAM1	Intercellular adhesion molecule 1 OS=Homo sapiens GN=ICAM1
	7.80545e-05	P24385	1.38683	Up	0.0099636	CCND1	G1/S-specific cyclin-D1 OS=Homo sapiens GN=CCND1
	7.80545e-05	O60566	1.49718	Up	0.0034362	BUB1B	Mitotic checkpoint serine/threonine-protein kinase BUB1 beta OS=Homo sapiens GN=BUB1B
	7.80545e-05	P14635	1.63138	Up	0.0094023	CCNB1	G2/mitotic-specific cyclin-B1 OS=Homo sapiens GN=CCNB1
	7.80545e-05	P15407	1.4943	Up	0.0118599	FOSL1	Fos-related antigen 1 OS=Homo sapiens GN=FOSL1
	7.80545e-05	P84022	0.756489	Down	0.00197875	SMAD3	Mothers against decapentaplegic homolog 3 OS=Homo sapiens GN=SMAD3
	7.80545e-05	Q12834	1.7956	Up	0.0045575	CDC20	Cell division cycle protein 20 homolog OS=Homo sapiens GN=CDC20
	7.80545e-05	P05412	1.46741	Up	0.0078181	JUN	Transcription factor AP-1 OS=Homo sapiens GN=JUN
hsa04115 p53 signaling pathway	0.00210521	P31350	1.69545	Up	9.858e-05	RRM2	Ribonucleoside-diphosphate reductase subunit M2 OS=Homo sapiens GN=RRM2
	0.00210521	P05121	1.59535	Up	0.00023747	SERPINE1	Plasminogen activator inhibitor 1 OS=Homo sapiens GN=SERPINE1
	0.00210521	P24385	1.38683	Up	0.0099636	CCND1	G1/S-specific cyclin-D1 OS=Homo sapiens GN=CCND1
	0.00210521	P14635	1.63138	Up	0.0094023	CCNB1	G2/mitotic-specific cyclin-B1 OS=Homo sapiens GN=CCNB1
hsa05203 Viral carcinogenesis	0.0903252	Q12834	1.7956	Up	0.0045575	CDC20	Cell division cycle protein 20 homolog OS=Homo sapiens GN=CDC20
	0.0903252	P24385	1.38683	Up	0.0099636	CCND1	G1/S-specific cyclin-D1 OS=Homo sapiens GN=CCND1
	0.0903252	P20248	1.54509	Up	0.016279	CCNA2	Cyclin-A2 OS=Homo sapiens GN=CCNA2
	0.0903252	P05412	1.46741	Up	0.0078181	JUN	Transcription factor AP-1 OS=Homo sapiens GN=JUN
hsa05200 Pathways in cancer	0.0222741	P61952	1.42907	Up	0.022121	GNG11	Guanine nucleotide-binding protein G(I)/G(S)/G(O) subunit gamma-11 OS=Homo sapiens GN=GNG11
	0.0222741	O15392	1.80289	Up	0.0131786	BIRC5	Baculoviral IAP repeat-containing protein 5 OS=Homo sapiens GN=BIRC5
	0.0222741	P24385	1.38683	Up	0.0099636	CCND1	G1/S-specific cyclin-D1 OS=Homo sapiens GN=CCND1
	0.0222741	P35354	1.34612	Up	0.000139049	PTGS2	Prostaglandin G/H synthase 2 OS=Homo sapiens GN=PTGS2
	0.0222741	P20248	1.54509	Up	0.016279	CCNA2	Cyclin-A2 OS=Homo sapiens GN=CCNA2
	0.0222741	P05412	1.46741	Up	0.0078181	JUN	Transcription factor AP-1 OS=Homo sapiens GN=JUN
	0.0222741	P84022	0.756489	Down	0.00197875	SMAD3	Mothers against decapentaplegic homolog 3 OS=Homo sapiens GN=SMAD3
hsa04621 NOD-like receptor signaling pathway	0.156994	P01584	1.40415	Up	0.0148152	IL1B	Interleukin-1 beta OS=Homo sapiens GN=IL1B
	0.156994	P58335	1.52887	Up	7.5437e-05	ANTXR2	Anthrax toxin receptor 2 OS=Homo sapiens GN=ANTXR2
	0.156994	P05412	1.46741	Up	0.0078181	JUN	Transcription factor AP-1 OS=Homo sapiens GN=JUN
hsa05205 Proteoglycans in cancer	0.088309	P24385	1.38683	Up	0.0099636	CCND1	G1/S-specific cyclin-D1 OS=Homo sapiens GN=CCND1
	0.088309	P35625	1.72958	Up	0.00023711	TIMP3	Metalloproteinase inhibitor 3 OS=Homo sapiens GN=TIMP3
	0.088309	P00749	2.23057	Up	0.0092357	PLAU	Urokinase-type plasminogen activator OS=Homo sapiens GN=PLAU
	0.088309	P84022	0.756489	Down	0.00197875	SMAD3	Mothers against decapentaplegic homolog 3 OS=Homo sapiens GN=SMAD3
hsa05206 MicroRNAs in cancer	0.00869533	P09601	1.34655	Up	0.0138425	HMOX1	Heme oxygenase 1 OS=Homo sapiens GN=HMOX1
	0.00869533	P24385	1.38683	Up	0.0099636	CCND1	G1/S-specific cyclin-D1 OS=Homo sapiens GN=CCND1
	0.00869533	P35354	1.34612	Up	0.000139049	PTGS2	Prostaglandin G/H synthase 2 OS=Homo sapiens GN=PTGS2
	0.00869533	P35625	1.72958	Up	0.00023711	TIMP3	Metalloproteinase inhibitor 3 OS=Homo sapiens GN=TIMP3
	0.00869533	P00749	2.23057	Up	0.0092357	PLAU	Urokinase-type plasminogen activator OS=Homo sapiens GN=PLAU
hsa04914 Progesterone-mediated oocyte maturation	0.0413946	P53350	1.44975	Up	1.81395e-05	PLK1	Serine/threonine-protein kinase PLK1 OS=Homo sapiens GN=PLK1
	0.0413946	P14635	1.63138	Up	0.0094023	CCNB1	G2/mitotic-specific cyclin-B1 OS=Homo sapiens GN=CCNB1
	0.0413946	P20248	1.54509	Up	0.016279	CCNA2	Cyclin-A2 OS=Homo sapiens GN=CCNA2
hsa04668 TNF signaling pathway	0.00156588	P01584	1.40415	Up	0.0148152	IL1B	Interleukin-1 beta OS=Homo sapiens GN=IL1B
	0.00156588	P20749	0.754693	Down	0.048537	BCL3	B-cell lymphoma 3 protein OS=Homo sapiens GN=BCL3
	0.00156588	P05362	1.41973	Up	0.0017163	ICAM1	Intercellular adhesion molecule 1 OS=Homo sapiens GN=ICAM1
	0.00156588	P35354	1.34612	Up	0.000139049	PTGS2	Prostaglandin G/H synthase 2 OS=Homo sapiens GN=PTGS2
	0.00156588	P05412	1.46741	Up	0.0078181	JUN	Transcription factor AP-1 OS=Homo sapiens GN=JUN
hsa05321 Inflammatory bowel disease (IBD)	0.000476471	P01584	1.40415	Up	0.0148152	IL1B	Interleukin-1 beta OS=Homo sapiens GN=IL1B
	0.000476471	P05412	1.46741	Up	0.0078181	JUN	Transcription factor AP-1 OS=Homo sapiens GN=JUN
	0.000476471	P84022	0.756489	Down	0.00197875	SMAD3	Mothers against decapentaplegic homolog 3 OS=Homo sapiens GN=SMAD3
hsa04933 AGE-RAGE signaling pathway in diabetic complications	1.08147e-05	P01584	1.40415	Up	0.0148152	IL1B	Interleukin-1 beta OS=Homo sapiens GN=IL1B
	1.08147e-05	P05362	1.41973	Up	0.0017163	ICAM1	Intercellular adhesion molecule 1 OS=Homo sapiens GN=ICAM1
	1.08147e-05	P05121	1.59535	Up	0.00023747	SERPINE1	Plasminogen activator inhibitor 1 OS=Homo sapiens GN=SERPINE1
	1.08147e-05	P13726	1.85233	Up	0.000123215	F3	Tissue factor OS=Homo sapiens GN=F3
	1.08147e-05	P24385	1.38683	Up	0.0099636	CCND1	G1/S-specific cyclin-D1 OS=Homo sapiens GN=CCND1
	1.08147e-05	P05412	1.46741	Up	0.0078181	JUN	Transcription factor AP-1 OS=Homo sapiens GN=JUN
	1.08147e-05	P84022	0.756489	Down	0.00197875	SMAD3	Mothers against decapentaplegic homolog 3 OS=Homo sapiens GN=SMAD3
hsa04921 Oxytocin signaling pathway	0.0733659	P24385	1.38683	Up	0.0099636	CCND1	G1/S-specific cyclin-D1 OS=Homo sapiens GN=CCND1
	0.0733659	P35354	1.34612	Up	0.000139049	PTGS2	Prostaglandin G/H synthase 2 OS=Homo sapiens GN=PTGS2
	0.0733659	P05412	1.46741	Up	0.0078181	JUN	Transcription factor AP-1 OS=Homo sapiens GN=JUN
hsa05221 Acute myeloid leukemia	0.0893759	P24385	1.38683	Up	0.0099636	CCND1	G1/S-specific cyclin-D1 OS=Homo sapiens GN=CCND1
	0.0893759	P20248	1.54509	Up	0.016279	CCNA2	Cyclin-A2 OS=Homo sapiens GN=CCNA2
hsa04514 Cell adhesion molecules (CAMs)	0.0935484	P05362	1.41973	Up	0.0017163	ICAM1	Intercellular adhesion molecule 1 OS=Homo sapiens GN=ICAM1
	0.0935484	Q9BQ51	1.33931	Up	0.00026061	PDCD1LG2	Programmed cell death 1 ligand 2 OS=Homo sapiens GN=PDCD1LG2
hsa05418 Fluid shear stress and atherosclerosis	0.019707	P01584	1.40415	Up	0.0148152	IL1B	Interleukin-1 beta OS=Homo sapiens GN=IL1B
	0.019707	P09601	1.34655	Up	0.0138425	HMOX1	Heme oxygenase 1 OS=Homo sapiens GN=HMOX1
	0.019707	P05362	1.41973	Up	0.0017163	ICAM1	Intercellular adhesion molecule 1 OS=Homo sapiens GN=ICAM1
	0.019707	P05412	1.46741	Up	0.0078181	JUN	Transcription factor AP-1 OS=Homo sapiens GN=JUN
hsa05132 Salmonella infection	0.176311	P01584	1.40415	Up	0.0148152	IL1B	Interleukin-1 beta OS=Homo sapiens GN=IL1B
	0.176311	P05412	1.46741	Up	0.0078181	JUN	Transcription factor AP-1 OS=Homo sapiens GN=JUN
hsa05164 Influenza A	0.137742	P01584	1.40415	Up	0.0148152	IL1B	Interleukin-1 beta OS=Homo sapiens GN=IL1B
	0.137742	P05362	1.41973	Up	0.0017163	ICAM1	Intercellular adhesion molecule 1 OS=Homo sapiens GN=ICAM1
	0.137742	P05412	1.46741	Up	0.0078181	JUN	Transcription factor AP-1 OS=Homo sapiens GN=JUN
hsa05212 Pancreatic cancer	0.147412	P24385	1.38683	Up	0.0099636	CCND1	G1/S-specific cyclin-D1 OS=Homo sapiens GN=CCND1
	0.147412	P84022	0.756489	Down	0.00197875	SMAD3	Mothers against decapentaplegic homolog 3 OS=Homo sapiens GN=SMAD3
hsa04723 Retrograde endocannabinoid signaling	0.0893759	P61952	1.42907	Up	0.022121	GNG11	Guanine nucleotide-binding protein G(I)/G(S)/G(O) subunit gamma-11 OS=Homo sapiens GN=GNG11
	0.0893759	P35354	1.34612	Up	0.000139049	PTGS2	Prostaglandin G/H synthase 2 OS=Homo sapiens GN=PTGS2
hsa05133 Pertussis	0.0893759	P01584	1.40415	Up	0.0148152	IL1B	Interleukin-1 beta OS=Homo sapiens GN=IL1B
	0.0893759	P05412	1.46741	Up	0.0078181	JUN	Transcription factor AP-1 OS=Homo sapiens GN=JUN
hsa04060 Cytokine-cytokine receptor interaction	0.00812405	P01584	1.40415	Up	0.0148152	IL1B	Interleukin-1 beta OS=Homo sapiens GN=IL1B
	0.00812405	Q9NP84	1.44479	Up	0.00252	TNFRSF12A	Tumor necrosis factor receptor superfamily member 12A OS=Homo sapiens GN=TNFRSF12A
	0.00812405	P08476	1.3729	Up	0.00064421	INHBA	Inhibin beta A chain OS=Homo sapiens GN=INHBA
hsa04064 NF-kappa B signaling pathway	0.00504619	P01584	1.40415	Up	0.0148152	IL1B	Interleukin-1 beta OS=Homo sapiens GN=IL1B
	0.00504619	P05362	1.41973	Up	0.0017163	ICAM1	Intercellular adhesion molecule 1 OS=Homo sapiens GN=ICAM1
	0.00504619	P35354	1.34612	Up	0.000139049	PTGS2	Prostaglandin G/H synthase 2 OS=Homo sapiens GN=PTGS2
	0.00504619	P00749	2.23057	Up	0.0092357	PLAU	Urokinase-type plasminogen activator OS=Homo sapiens GN=PLAU
hsa04657 IL-17 signaling pathway	0.00377353	P01584	1.40415	Up	0.0148152	IL1B	Interleukin-1 beta OS=Homo sapiens GN=IL1B
	0.00377353	P35354	1.34612	Up	0.000139049	PTGS2	Prostaglandin G/H synthase 2 OS=Homo sapiens GN=PTGS2
	0.00377353	P05412	1.46741	Up	0.0078181	JUN	Transcription factor AP-1 OS=Homo sapiens GN=JUN
	0.00377353	P15407	1.4943	Up	0.0118599	FOSL1	Fos-related antigen 1 OS=Homo sapiens GN=FOSL1
hsa04120 Ubiquitin mediated proteolysis	0.187342	O00762	1.79104	Up	0.00071847	UBE2C	Ubiquitin-conjugating enzyme E2 C OS=Homo sapiens GN=UBE2C
	0.187342	Q12834	1.7956	Up	0.0045575	CDC20	Cell division cycle protein 20 homolog OS=Homo sapiens GN=CDC20
	0.187342	Q9HAU4	1.47164	Up	0.00025902	SMURF2	E3 ubiquitin-protein ligase SMURF2 OS=Homo sapiens GN=SMURF2
hsa04350 TGF-beta signaling pathway	0.00174415	Q9HAU4	1.47164	Up	0.00025902	SMURF2	E3 ubiquitin-protein ligase SMURF2 OS=Homo sapiens GN=SMURF2
	0.00174415	P08476	1.3729	Up	0.00064421	INHBA	Inhibin beta A chain OS=Homo sapiens GN=INHBA
	0.00174415	P19883	1.88024	Up	1.74998e-05	FST	Follistatin OS=Homo sapiens GN=FST
	0.00174415	P84022	0.756489	Down	0.00197875	SMAD3	Mothers against decapentaplegic homolog 3 OS=Homo sapiens GN=SMAD3
hsa05152 Tuberculosis	0.302473	P01584	1.40415	Up	0.0148152	IL1B	Interleukin-1 beta OS=Homo sapiens GN=IL1B
	0.302473	P23511	1.3359	Up	0.045398	NFYA	Nuclear transcription factor Y subunit alpha OS=Homo sapiens GN=NFYA
hsa04610 Complement and coagulation cascades	7.99782e-05	P05121	1.59535	Up	0.00023747	SERPINE1	Plasminogen activator inhibitor 1 OS=Homo sapiens GN=SERPINE1
	7.99782e-05	P13726	1.85233	Up	0.000123215	F3	Tissue factor OS=Homo sapiens GN=F3
	7.99782e-05	P00749	2.23057	Up	0.0092357	PLAU	Urokinase-type plasminogen activator OS=Homo sapiens GN=PLAU
	7.99782e-05	P05120	1.30936	Up	0.00055776	SERPINB2	Plasminogen activator inhibitor 2 OS=Homo sapiens GN=SERPINB2
hsa03320 PPAR signaling pathway	0.0772192	Q99541	1.40175	Up	0.0150412	PLIN2	Perilipin-2 OS=Homo sapiens GN=PLIN2
	0.0772192	O00767	0.687521	Down	0.045698	SCD	Acyl-CoA desaturase OS=Homo sapiens GN=SCD
hsa05202 Transcriptional misregulation in cancer	0.241375	P00749	2.23057	Up	0.0092357	PLAU	Urokinase-type plasminogen activator OS=Homo sapiens GN=PLAU
	0.241375	P20248	1.54509	Up	0.016279	CCNA2	Cyclin-A2 OS=Homo sapiens GN=CCNA2
hsa04068 FoxO signaling pathway	0.0150107	P24385	1.38683	Up	0.0099636	CCND1	G1/S-specific cyclin-D1 OS=Homo sapiens GN=CCND1
	0.0150107	P53350	1.44975	Up	1.81395e-05	PLK1	Serine/threonine-protein kinase PLK1 OS=Homo sapiens GN=PLK1
	0.0150107	P14635	1.63138	Up	0.0094023	CCNB1	G2/mitotic-specific cyclin-B1 OS=Homo sapiens GN=CCNB1
	0.0150107	P84022	0.756489	Down	0.00197875	SMAD3	Mothers against decapentaplegic homolog 3 OS=Homo sapiens GN=SMAD3
hsa05210 Colorectal cancer	0.00230382	O15392	1.80289	Up	0.0131786	BIRC5	Baculoviral IAP repeat-containing protein 5 OS=Homo sapiens GN=BIRC5
	0.00230382	P24385	1.38683	Up	0.0099636	CCND1	G1/S-specific cyclin-D1 OS=Homo sapiens GN=CCND1
	0.00230382	P05412	1.46741	Up	0.0078181	JUN	Transcription factor AP-1 OS=Homo sapiens GN=JUN
	0.00230382	P84022	0.756489	Down	0.00197875	SMAD3	Mothers against decapentaplegic homolog 3 OS=Homo sapiens GN=SMAD3
hsa05142 Chagas disease (American trypanosomiasis)	0.00577917	P01584	1.40415	Up	0.0148152	IL1B	Interleukin-1 beta OS=Homo sapiens GN=IL1B
	0.00577917	P05121	1.59535	Up	0.00023747	SERPINE1	Plasminogen activator inhibitor 1 OS=Homo sapiens GN=SERPINE1
	0.00577917	P05412	1.46741	Up	0.0078181	JUN	Transcription factor AP-1 OS=Homo sapiens GN=JUN
	0.00577917	P84022	0.756489	Down	0.00197875	SMAD3	Mothers against decapentaplegic homolog 3 OS=Homo sapiens GN=SMAD3
hsa05140 Leishmaniasis	0.00609183	P01584	1.40415	Up	0.0148152	IL1B	Interleukin-1 beta OS=Homo sapiens GN=IL1B
	0.00609183	P35354	1.34612	Up	0.000139049	PTGS2	Prostaglandin G/H synthase 2 OS=Homo sapiens GN=PTGS2
	0.00609183	P05412	1.46741	Up	0.0078181	JUN	Transcription factor AP-1 OS=Homo sapiens GN=JUN
hsa04530 Tight junction	0.367835	P24385	1.38683	Up	0.0099636	CCND1	G1/S-specific cyclin-D1 OS=Homo sapiens GN=CCND1
	0.367835	P05412	1.46741	Up	0.0078181	JUN	Transcription factor AP-1 OS=Homo sapiens GN=JUN
hsa04550 Signaling pathways regulating pluripotency of stem cells	0.176311	P08476	1.3729	Up	0.00064421	INHBA	Inhibin beta A chain OS=Homo sapiens GN=INHBA
	0.176311	P84022	0.756489	Down	0.00197875	SMAD3	Mothers against decapentaplegic homolog 3 OS=Homo sapiens GN=SMAD3

## Sheet: P10N24 vs. P10C24
KEGG pathway	Fisher's exact test p value	Protein accession	P10N24/P10C24 Ratio	Regulated Type	P10N24/ P10C24 P value	Gene name	Protein description
hsa05224 Breast cancer	0.191093	P46531	1.46771	Up	0.0155212	NOTCH1	Neurogenic locus notch homolog protein 1 OS=Homo sapiens GN=NOTCH1
	0.191093	P24385	1.36853	Up	0.0160961	CCND1	G1/S-specific cyclin-D1 OS=Homo sapiens GN=CCND1
hsa04360 Axon guidance	0.0885244	O14786	1.3712	Up	0.00020207	NRP1	Neuropilin-1 OS=Homo sapiens GN=NRP1
	0.0885244	Q99985	1.31587	Up	0.0139044	SEMA3C	Semaphorin-3C OS=Homo sapiens GN=SEMA3C
	0.0885244	O75326	1.63841	Up	7.7694e-05	SEMA7A	Semaphorin-7A OS=Homo sapiens GN=SEMA7A
hsa04919 Thyroid hormone signaling pathway	0.287209	P46531	1.46771	Up	0.0155212	NOTCH1	Neurogenic locus notch homolog protein 1 OS=Homo sapiens GN=NOTCH1
	0.287209	P24385	1.36853	Up	0.0160961	CCND1	G1/S-specific cyclin-D1 OS=Homo sapiens GN=CCND1
hsa05416 Viral myocarditis	0.0656546	P05362	1.5319	Up	0.00142151	ICAM1	Intercellular adhesion molecule 1 OS=Homo sapiens GN=ICAM1
	0.0656546	P24385	1.36853	Up	0.0160961	CCND1	G1/S-specific cyclin-D1 OS=Homo sapiens GN=CCND1
hsa05162 Measles	0.0110973	P01584	1.64457	Up	0.0038993	IL1B	Interleukin-1 beta OS=Homo sapiens GN=IL1B
	0.0110973	P0DMV9	0.75126	Down	7.5571e-05	HSPA1B	Heat shock 70 kDa protein 1B OS=Homo sapiens GN=HSPA1B
	0.0110973	P24385	1.36853	Up	0.0160961	CCND1	G1/S-specific cyclin-D1 OS=Homo sapiens GN=CCND1
	0.0110973	O00220	1.35481	Up	0.025476	TNFRSF10A	Tumor necrosis factor receptor superfamily member 10A OS=Homo sapiens GN=TNFRSF10A
hsa05222 Small cell lung cancer	0.00504619	P02751	1.38154	Up	8.9425e-07	FN1	Fibronectin OS=Homo sapiens GN=FN1
	0.00504619	P24385	1.36853	Up	0.0160961	CCND1	G1/S-specific cyclin-D1 OS=Homo sapiens GN=CCND1
	0.00504619	Q16363	1.38018	Up	0.0074586	LAMA4	Laminin subunit alpha-4 OS=Homo sapiens GN=LAMA4
	0.00504619	P35354	1.99884	Up	2.7569e-06	PTGS2	Prostaglandin G/H synthase 2 OS=Homo sapiens GN=PTGS2
hsa04659 Th17 cell differentiation	0.128777	P01584	1.64457	Up	0.0038993	IL1B	Interleukin-1 beta OS=Homo sapiens GN=IL1B
	0.128777	P84022	0.701835	Down	0.0045552	SMAD3	Mothers against decapentaplegic homolog 3 OS=Homo sapiens GN=SMAD3
hsa04066 HIF-1 signaling pathway	0.2363	P05121	1.73	Up	2.6429e-06	SERPINE1	Plasminogen activator inhibitor 1 OS=Homo sapiens GN=SERPINE1
	0.2363	P62877	0.744125	Down	0.015001	RBX1	E3 ubiquitin-protein ligase RBX1 OS=Homo sapiens GN=RBX1
hsa00240 Pyrimidine metabolism	0.312625	P31350	1.30751	Up	7.5745e-05	RRM2	Ribonucleoside-diphosphate reductase subunit M2 OS=Homo sapiens GN=RRM2
	0.312625	P22413	1.99516	Up	0.0128214	ENPP1	Ectonucleotide pyrophosphatase/phosphodiesterase family member 1 OS=Homo sapiens GN=ENPP1
hsa04726 Serotonergic synapse	0.0132677	P61952	1.43619	Up	0.0081386	GNG11	Guanine nucleotide-binding protein G(I)/G(S)/G(O) subunit gamma-11 OS=Homo sapiens GN=GNG11
	0.0132677	P35354	1.99884	Up	2.7569e-06	PTGS2	Prostaglandin G/H synthase 2 OS=Homo sapiens GN=PTGS2
	0.0132677	P05067	1.44497	Up	0.0108811	APP	Amyloid beta A4 protein OS=Homo sapiens GN=APP
hsa04380 Osteoclast differentiation	0.206042	P01584	1.64457	Up	0.0038993	IL1B	Interleukin-1 beta OS=Homo sapiens GN=IL1B
	0.206042	P15407	1.64292	Up	0.0020822	FOSL1	Fos-related antigen 1 OS=Homo sapiens GN=FOSL1
hsa05161 Hepatitis B	0.332844	P24385	1.36853	Up	0.0160961	CCND1	G1/S-specific cyclin-D1 OS=Homo sapiens GN=CCND1
	0.332844	P84022	0.701835	Down	0.0045552	SMAD3	Mothers against decapentaplegic homolog 3 OS=Homo sapiens GN=SMAD3
hsa05323 Rheumatoid arthritis	0.0547502	P01584	1.64457	Up	0.0038993	IL1B	Interleukin-1 beta OS=Homo sapiens GN=IL1B
	0.0547502	P05362	1.5319	Up	0.00142151	ICAM1	Intercellular adhesion molecule 1 OS=Homo sapiens GN=ICAM1
hsa05143 African trypanosomiasis	0.000613519	P01584	1.64457	Up	0.0038993	IL1B	Interleukin-1 beta OS=Homo sapiens GN=IL1B
	0.000613519	P05362	1.5319	Up	0.00142151	ICAM1	Intercellular adhesion molecule 1 OS=Homo sapiens GN=ICAM1
	0.000613519	Q16363	1.38018	Up	0.0074586	LAMA4	Laminin subunit alpha-4 OS=Homo sapiens GN=LAMA4
hsa05220 Chronic myeloid leukemia	0.176311	P24385	1.36853	Up	0.0160961	CCND1	G1/S-specific cyclin-D1 OS=Homo sapiens GN=CCND1
	0.176311	P84022	0.701835	Down	0.0045552	SMAD3	Mothers against decapentaplegic homolog 3 OS=Homo sapiens GN=SMAD3
hsa04114 Oocyte meiosis	0.277018	O14965	1.42923	Up	0.020936	AURKA	Aurora kinase A OS=Homo sapiens GN=AURKA
	0.277018	P62877	0.744125	Down	0.015001	RBX1	E3 ubiquitin-protein ligase RBX1 OS=Homo sapiens GN=RBX1
hsa04340 Hedgehog signaling pathway	0.0322922	P24385	1.36853	Up	0.0160961	CCND1	G1/S-specific cyclin-D1 OS=Homo sapiens GN=CCND1
	0.0322922	Q9HAU4	1.43627	Up	0.00028258	SMURF2	E3 ubiquitin-protein ligase SMURF2 OS=Homo sapiens GN=SMURF2
hsa04310 Wnt signaling pathway	0.00156588	O94907	1.38661	Up	0.026418	DKK1	Dickkopf-related protein 1 OS=Homo sapiens GN=DKK1
	0.00156588	P24385	1.36853	Up	0.0160961	CCND1	G1/S-specific cyclin-D1 OS=Homo sapiens GN=CCND1
	0.00156588	P62877	0.744125	Down	0.015001	RBX1	E3 ubiquitin-protein ligase RBX1 OS=Homo sapiens GN=RBX1
	0.00156588	P15407	1.64292	Up	0.0020822	FOSL1	Fos-related antigen 1 OS=Homo sapiens GN=FOSL1
	0.00156588	P84022	0.701835	Down	0.0045552	SMAD3	Mothers against decapentaplegic homolog 3 OS=Homo sapiens GN=SMAD3
hsa05146 Amoebiasis	0.0027392	P01584	1.64457	Up	0.0038993	IL1B	Interleukin-1 beta OS=Homo sapiens GN=IL1B
	0.0027392	P02751	1.38154	Up	8.9425e-07	FN1	Fibronectin OS=Homo sapiens GN=FN1
	0.0027392	P30740	1.338	Up	0.00027739	SERPINB1	Leukocyte elastase inhibitor OS=Homo sapiens GN=SERPINB1
	0.0027392	Q16363	1.38018	Up	0.0074586	LAMA4	Laminin subunit alpha-4 OS=Homo sapiens GN=LAMA4
hsa04146 Peroxisome	0.0360905	O14832	0.759574	Down	0.00067796	PHYH	"Phytanoyl-CoA dioxygenase, peroxisomal OS=Homo sapiens GN=PHYH"
	0.0360905	P04179	1.41912	Up	4.1499e-05	SOD2	"Superoxide dismutase [Mn], mitochondrial OS=Homo sapiens GN=SOD2"
	0.0360905	Q9UKG9	0.727299	Down	0.0051358	CROT	Peroxisomal carnitine O-octanoyltransferase OS=Homo sapiens GN=CROT
hsa04390 Hippo signaling pathway	0.0143054	P29279	2.02404	Up	0.00678	CTGF	Connective tissue growth factor OS=Homo sapiens GN=CTGF
	0.0143054	P05121	1.73	Up	2.6429e-06	SERPINE1	Plasminogen activator inhibitor 1 OS=Homo sapiens GN=SERPINE1
	0.0143054	P24385	1.36853	Up	0.0160961	CCND1	G1/S-specific cyclin-D1 OS=Homo sapiens GN=CCND1
	0.0143054	P84022	0.701835	Down	0.0045552	SMAD3	Mothers against decapentaplegic homolog 3 OS=Homo sapiens GN=SMAD3
hsa04510 Focal adhesion	0.237266	P02751	1.38154	Up	8.9425e-07	FN1	Fibronectin OS=Homo sapiens GN=FN1
	0.237266	P24385	1.36853	Up	0.0160961	CCND1	G1/S-specific cyclin-D1 OS=Homo sapiens GN=CCND1
	0.237266	Q16363	1.38018	Up	0.0074586	LAMA4	Laminin subunit alpha-4 OS=Homo sapiens GN=LAMA4
hsa04110 Cell cycle	0.104901	P24385	1.36853	Up	0.0160961	CCND1	G1/S-specific cyclin-D1 OS=Homo sapiens GN=CCND1
	0.104901	P62877	0.744125	Down	0.015001	RBX1	E3 ubiquitin-protein ligase RBX1 OS=Homo sapiens GN=RBX1
	0.104901	P84022	0.701835	Down	0.0045552	SMAD3	Mothers against decapentaplegic homolog 3 OS=Homo sapiens GN=SMAD3
hsa05145 Toxoplasmosis	0.196059	P0DMV9	0.75126	Down	7.5571e-05	HSPA1B	Heat shock 70 kDa protein 1B OS=Homo sapiens GN=HSPA1B
	0.196059	Q16363	1.38018	Up	0.0074586	LAMA4	Laminin subunit alpha-4 OS=Homo sapiens GN=LAMA4
hsa05144 Malaria	0.0216443	P01584	1.64457	Up	0.0038993	IL1B	Interleukin-1 beta OS=Homo sapiens GN=IL1B
	0.0216443	P05362	1.5319	Up	0.00142151	ICAM1	Intercellular adhesion molecule 1 OS=Homo sapiens GN=ICAM1
hsa01522 Endocrine resistance	0.191093	P46531	1.46771	Up	0.0155212	NOTCH1	Neurogenic locus notch homolog protein 1 OS=Homo sapiens GN=NOTCH1
	0.191093	P24385	1.36853	Up	0.0160961	CCND1	G1/S-specific cyclin-D1 OS=Homo sapiens GN=CCND1
hsa05166 HTLV-I infection	0.0387434	O14786	1.3712	Up	0.00020207	NRP1	Neuropilin-1 OS=Homo sapiens GN=NRP1
	0.0387434	P05362	1.5319	Up	0.00142151	ICAM1	Intercellular adhesion molecule 1 OS=Homo sapiens GN=ICAM1
	0.0387434	P24385	1.36853	Up	0.0160961	CCND1	G1/S-specific cyclin-D1 OS=Homo sapiens GN=CCND1
	0.0387434	P15407	1.64292	Up	0.0020822	FOSL1	Fos-related antigen 1 OS=Homo sapiens GN=FOSL1
	0.0387434	P84022	0.701835	Down	0.0045552	SMAD3	Mothers against decapentaplegic homolog 3 OS=Homo sapiens GN=SMAD3
hsa05134 Legionellosis	0.0977774	P01584	1.64457	Up	0.0038993	IL1B	Interleukin-1 beta OS=Homo sapiens GN=IL1B
	0.0977774	P0DMV9	0.75126	Down	7.5571e-05	HSPA1B	Heat shock 70 kDa protein 1B OS=Homo sapiens GN=HSPA1B
hsa04115 p53 signaling pathway	0.00210521	P31350	1.30751	Up	7.5745e-05	RRM2	Ribonucleoside-diphosphate reductase subunit M2 OS=Homo sapiens GN=RRM2
	0.00210521	P05121	1.73	Up	2.6429e-06	SERPINE1	Plasminogen activator inhibitor 1 OS=Homo sapiens GN=SERPINE1
	0.00210521	P24385	1.36853	Up	0.0160961	CCND1	G1/S-specific cyclin-D1 OS=Homo sapiens GN=CCND1
	0.00210521	O00220	1.35481	Up	0.025476	TNFRSF10A	Tumor necrosis factor receptor superfamily member 10A OS=Homo sapiens GN=TNFRSF10A
hsa04650 Natural killer cell mediated cytotoxicity	0.1427	P05362	1.5319	Up	0.00142151	ICAM1	Intercellular adhesion molecule 1 OS=Homo sapiens GN=ICAM1
	0.1427	O00220	1.35481	Up	0.025476	TNFRSF10A	Tumor necrosis factor receptor superfamily member 10A OS=Homo sapiens GN=TNFRSF10A
hsa05200 Pathways in cancer	0.0222741	P61952	1.43619	Up	0.0081386	GNG11	Guanine nucleotide-binding protein G(I)/G(S)/G(O) subunit gamma-11 OS=Homo sapiens GN=GNG11
	0.0222741	P02751	1.38154	Up	8.9425e-07	FN1	Fibronectin OS=Homo sapiens GN=FN1
	0.0222741	P24385	1.36853	Up	0.0160961	CCND1	G1/S-specific cyclin-D1 OS=Homo sapiens GN=CCND1
	0.0222741	Q16363	1.38018	Up	0.0074586	LAMA4	Laminin subunit alpha-4 OS=Homo sapiens GN=LAMA4
	0.0222741	P35354	1.99884	Up	2.7569e-06	PTGS2	Prostaglandin G/H synthase 2 OS=Homo sapiens GN=PTGS2
	0.0222741	P62877	0.744125	Down	0.015001	RBX1	E3 ubiquitin-protein ligase RBX1 OS=Homo sapiens GN=RBX1
	0.0222741	P84022	0.701835	Down	0.0045552	SMAD3	Mothers against decapentaplegic homolog 3 OS=Homo sapiens GN=SMAD3
hsa05205 Proteoglycans in cancer	0.00631082	P31431	1.30961	Up	0.0016833	SDC4	Syndecan-4 OS=Homo sapiens GN=SDC4
	0.00631082	P02751	1.38154	Up	8.9425e-07	FN1	Fibronectin OS=Homo sapiens GN=FN1
	0.00631082	P24385	1.36853	Up	0.0160961	CCND1	G1/S-specific cyclin-D1 OS=Homo sapiens GN=CCND1
	0.00631082	P35625	1.85006	Up	0.000103524	TIMP3	Metalloproteinase inhibitor 3 OS=Homo sapiens GN=TIMP3
	0.00631082	P00749	1.76094	Up	0.028284	PLAU	Urokinase-type plasminogen activator OS=Homo sapiens GN=PLAU
	0.00631082	P84022	0.701835	Down	0.0045552	SMAD3	Mothers against decapentaplegic homolog 3 OS=Homo sapiens GN=SMAD3
hsa05206 MicroRNAs in cancer	0.00158916	P46531	1.46771	Up	0.0155212	NOTCH1	Neurogenic locus notch homolog protein 1 OS=Homo sapiens GN=NOTCH1
	0.00158916	P24385	1.36853	Up	0.0160961	CCND1	G1/S-specific cyclin-D1 OS=Homo sapiens GN=CCND1
	0.00158916	P35354	1.99884	Up	2.7569e-06	PTGS2	Prostaglandin G/H synthase 2 OS=Homo sapiens GN=PTGS2
	0.00158916	P35625	1.85006	Up	0.000103524	TIMP3	Metalloproteinase inhibitor 3 OS=Homo sapiens GN=TIMP3
	0.00158916	P09493	1.43375	Up	0.00026133	TPM1	Tropomyosin alpha-1 chain OS=Homo sapiens GN=TPM1
	0.00158916	P00749	1.76094	Up	0.028284	PLAU	Urokinase-type plasminogen activator OS=Homo sapiens GN=PLAU
hsa04668 TNF signaling pathway	0.0552122	P01584	1.64457	Up	0.0038993	IL1B	Interleukin-1 beta OS=Homo sapiens GN=IL1B
	0.0552122	P05362	1.5319	Up	0.00142151	ICAM1	Intercellular adhesion molecule 1 OS=Homo sapiens GN=ICAM1
	0.0552122	P35354	1.99884	Up	2.7569e-06	PTGS2	Prostaglandin G/H synthase 2 OS=Homo sapiens GN=PTGS2
hsa05321 Inflammatory bowel disease (IBD)	0.0109669	P01584	1.64457	Up	0.0038993	IL1B	Interleukin-1 beta OS=Homo sapiens GN=IL1B
	0.0109669	P84022	0.701835	Down	0.0045552	SMAD3	Mothers against decapentaplegic homolog 3 OS=Homo sapiens GN=SMAD3
hsa04933 AGE-RAGE signaling pathway in diabetic complications	1.08147e-05	P01584	1.64457	Up	0.0038993	IL1B	Interleukin-1 beta OS=Homo sapiens GN=IL1B
	1.08147e-05	P05362	1.5319	Up	0.00142151	ICAM1	Intercellular adhesion molecule 1 OS=Homo sapiens GN=ICAM1
	1.08147e-05	P02751	1.38154	Up	8.9425e-07	FN1	Fibronectin OS=Homo sapiens GN=FN1
	1.08147e-05	P05121	1.73	Up	2.6429e-06	SERPINE1	Plasminogen activator inhibitor 1 OS=Homo sapiens GN=SERPINE1
	1.08147e-05	P13726	1.90276	Up	0.000156293	F3	Tissue factor OS=Homo sapiens GN=F3
	1.08147e-05	P24385	1.36853	Up	0.0160961	CCND1	G1/S-specific cyclin-D1 OS=Homo sapiens GN=CCND1
	1.08147e-05	P84022	0.701835	Down	0.0045552	SMAD3	Mothers against decapentaplegic homolog 3 OS=Homo sapiens GN=SMAD3
hsa04921 Oxytocin signaling pathway	0.256634	P24385	1.36853	Up	0.0160961	CCND1	G1/S-specific cyclin-D1 OS=Homo sapiens GN=CCND1
	0.256634	P35354	1.99884	Up	2.7569e-06	PTGS2	Prostaglandin G/H synthase 2 OS=Homo sapiens GN=PTGS2
hsa04514 Cell adhesion molecules (CAMs)	0.0935484	P05362	1.5319	Up	0.00142151	ICAM1	Intercellular adhesion molecule 1 OS=Homo sapiens GN=ICAM1
	0.0935484	P31431	1.30961	Up	0.0016833	SDC4	Syndecan-4 OS=Homo sapiens GN=SDC4
hsa05418 Fluid shear stress and atherosclerosis	0.0859107	P01584	1.64457	Up	0.0038993	IL1B	Interleukin-1 beta OS=Homo sapiens GN=IL1B
	0.0859107	P05362	1.5319	Up	0.00142151	ICAM1	Intercellular adhesion molecule 1 OS=Homo sapiens GN=ICAM1
	0.0859107	P31431	1.30961	Up	0.0016833	SDC4	Syndecan-4 OS=Homo sapiens GN=SDC4
hsa04512 ECM-receptor interaction	0.0175277	P31431	1.30961	Up	0.0016833	SDC4	Syndecan-4 OS=Homo sapiens GN=SDC4
	0.0175277	P02751	1.38154	Up	8.9425e-07	FN1	Fibronectin OS=Homo sapiens GN=FN1
	0.0175277	Q16363	1.38018	Up	0.0074586	LAMA4	Laminin subunit alpha-4 OS=Homo sapiens GN=LAMA4
hsa05164 Influenza A	0.0388529	P01584	1.64457	Up	0.0038993	IL1B	Interleukin-1 beta OS=Homo sapiens GN=IL1B
	0.0388529	P05362	1.5319	Up	0.00142151	ICAM1	Intercellular adhesion molecule 1 OS=Homo sapiens GN=ICAM1
	0.0388529	P0DMV9	0.75126	Down	7.5571e-05	HSPA1B	Heat shock 70 kDa protein 1B OS=Homo sapiens GN=HSPA1B
	0.0388529	O00220	1.35481	Up	0.025476	TNFRSF10A	Tumor necrosis factor receptor superfamily member 10A OS=Homo sapiens GN=TNFRSF10A
hsa05212 Pancreatic cancer	0.147412	P24385	1.36853	Up	0.0160961	CCND1	G1/S-specific cyclin-D1 OS=Homo sapiens GN=CCND1
	0.147412	P84022	0.701835	Down	0.0045552	SMAD3	Mothers against decapentaplegic homolog 3 OS=Homo sapiens GN=SMAD3
hsa04723 Retrograde endocannabinoid signaling	0.0893759	P61952	1.43619	Up	0.0081386	GNG11	Guanine nucleotide-binding protein G(I)/G(S)/G(O) subunit gamma-11 OS=Homo sapiens GN=GNG11
	0.0893759	P35354	1.99884	Up	2.7569e-06	PTGS2	Prostaglandin G/H synthase 2 OS=Homo sapiens GN=PTGS2
hsa04064 NF-kappa B signaling pathway	0.00504619	P01584	1.64457	Up	0.0038993	IL1B	Interleukin-1 beta OS=Homo sapiens GN=IL1B
	0.00504619	P05362	1.5319	Up	0.00142151	ICAM1	Intercellular adhesion molecule 1 OS=Homo sapiens GN=ICAM1
	0.00504619	P35354	1.99884	Up	2.7569e-06	PTGS2	Prostaglandin G/H synthase 2 OS=Homo sapiens GN=PTGS2
	0.00504619	P00749	1.76094	Up	0.028284	PLAU	Urokinase-type plasminogen activator OS=Homo sapiens GN=PLAU
hsa04060 Cytokine-cytokine receptor interaction	0.000722465	P01584	1.64457	Up	0.0038993	IL1B	Interleukin-1 beta OS=Homo sapiens GN=IL1B
	0.000722465	O00220	1.35481	Up	0.025476	TNFRSF10A	Tumor necrosis factor receptor superfamily member 10A OS=Homo sapiens GN=TNFRSF10A
	0.000722465	Q9NP84	1.6615	Up	2.1064e-05	TNFRSF12A	Tumor necrosis factor receptor superfamily member 12A OS=Homo sapiens GN=TNFRSF12A
	0.000722465	P08476	1.59235	Up	5.934e-05	INHBA	Inhibin beta A chain OS=Homo sapiens GN=INHBA
hsa04657 IL-17 signaling pathway	0.0266243	P01584	1.64457	Up	0.0038993	IL1B	Interleukin-1 beta OS=Homo sapiens GN=IL1B
	0.0266243	P35354	1.99884	Up	2.7569e-06	PTGS2	Prostaglandin G/H synthase 2 OS=Homo sapiens GN=PTGS2
	0.0266243	P15407	1.64292	Up	0.0020822	FOSL1	Fos-related antigen 1 OS=Homo sapiens GN=FOSL1
hsa04120 Ubiquitin mediated proteolysis	0.187342	O00762	1.30582	Up	0.00111842	UBE2C	Ubiquitin-conjugating enzyme E2 C OS=Homo sapiens GN=UBE2C
	0.187342	Q9HAU4	1.43627	Up	0.00028258	SMURF2	E3 ubiquitin-protein ligase SMURF2 OS=Homo sapiens GN=SMURF2
	0.187342	P62877	0.744125	Down	0.015001	RBX1	E3 ubiquitin-protein ligase RBX1 OS=Homo sapiens GN=RBX1
hsa04350 TGF-beta signaling pathway	0.00015239	Q9HAU4	1.43627	Up	0.00028258	SMURF2	E3 ubiquitin-protein ligase SMURF2 OS=Homo sapiens GN=SMURF2
	0.00015239	P08476	1.59235	Up	5.934e-05	INHBA	Inhibin beta A chain OS=Homo sapiens GN=INHBA
	0.00015239	P19883	1.7192	Up	7.723e-05	FST	Follistatin OS=Homo sapiens GN=FST
	0.00015239	P62877	0.744125	Down	0.015001	RBX1	E3 ubiquitin-protein ligase RBX1 OS=Homo sapiens GN=RBX1
	0.00015239	P84022	0.701835	Down	0.0045552	SMAD3	Mothers against decapentaplegic homolog 3 OS=Homo sapiens GN=SMAD3
hsa04610 Complement and coagulation cascades	0.00166886	P05121	1.73	Up	2.6429e-06	SERPINE1	Plasminogen activator inhibitor 1 OS=Homo sapiens GN=SERPINE1
	0.00166886	P13726	1.90276	Up	0.000156293	F3	Tissue factor OS=Homo sapiens GN=F3
	0.00166886	P00749	1.76094	Up	0.028284	PLAU	Urokinase-type plasminogen activator OS=Homo sapiens GN=PLAU
hsa05020 Prion diseases	0.00264341	P46531	1.46771	Up	0.0155212	NOTCH1	Neurogenic locus notch homolog protein 1 OS=Homo sapiens GN=NOTCH1
	0.00264341	P01584	1.64457	Up	0.0038993	IL1B	Interleukin-1 beta OS=Homo sapiens GN=IL1B
	0.00264341	P0DMV9	0.75126	Down	7.5571e-05	HSPA1B	Heat shock 70 kDa protein 1B OS=Homo sapiens GN=HSPA1B
hsa04068 FoxO signaling pathway	0.0709647	P24385	1.36853	Up	0.0160961	CCND1	G1/S-specific cyclin-D1 OS=Homo sapiens GN=CCND1
	0.0709647	P04179	1.41912	Up	4.1499e-05	SOD2	"Superoxide dismutase [Mn], mitochondrial OS=Homo sapiens GN=SOD2"
	0.0709647	P84022	0.701835	Down	0.0045552	SMAD3	Mothers against decapentaplegic homolog 3 OS=Homo sapiens GN=SMAD3
hsa05210 Colorectal cancer	0.11078	P24385	1.36853	Up	0.0160961	CCND1	G1/S-specific cyclin-D1 OS=Homo sapiens GN=CCND1
	0.11078	P84022	0.701835	Down	0.0045552	SMAD3	Mothers against decapentaplegic homolog 3 OS=Homo sapiens GN=SMAD3
hsa05142 Chagas disease (American trypanosomiasis)	0.0360905	P01584	1.64457	Up	0.0038993	IL1B	Interleukin-1 beta OS=Homo sapiens GN=IL1B
	0.0360905	P05121	1.73	Up	2.6429e-06	SERPINE1	Plasminogen activator inhibitor 1 OS=Homo sapiens GN=SERPINE1
	0.0360905	P84022	0.701835	Down	0.0045552	SMAD3	Mothers against decapentaplegic homolog 3 OS=Homo sapiens GN=SMAD3
hsa04213 Longevity regulating pathway - multiple species	0.11078	P0DMV9	0.75126	Down	7.5571e-05	HSPA1B	Heat shock 70 kDa protein 1B OS=Homo sapiens GN=HSPA1B
	0.11078	P04179	1.41912	Up	4.1499e-05	SOD2	"Superoxide dismutase [Mn], mitochondrial OS=Homo sapiens GN=SOD2"
hsa04141 Protein processing in endoplasmic reticulum	0.274307	P0DMV9	0.75126	Down	7.5571e-05	HSPA1B	Heat shock 70 kDa protein 1B OS=Homo sapiens GN=HSPA1B
	0.274307	P62877	0.744125	Down	0.015001	RBX1	E3 ubiquitin-protein ligase RBX1 OS=Homo sapiens GN=RBX1
	0.274307	Q99942	0.761836	Down	0.00191961	RNF5	E3 ubiquitin-protein ligase RNF5 OS=Homo sapiens GN=RNF5
hsa05140 Leishmaniasis	0.0547502	P01584	1.64457	Up	0.0038993	IL1B	Interleukin-1 beta OS=Homo sapiens GN=IL1B
	0.0547502	P35354	1.99884	Up	2.7569e-06	PTGS2	Prostaglandin G/H synthase 2 OS=Homo sapiens GN=PTGS2
hsa04550 Signaling pathways regulating pluripotency of stem cells	0.176311	P08476	1.59235	Up	5.934e-05	INHBA	Inhibin beta A chain OS=Homo sapiens GN=INHBA
	0.176311	P84022	0.701835	Down	0.0045552	SMAD3	Mothers against decapentaplegic homolog 3 OS=Homo sapiens GN=SMAD3
hsa04151 PI3K-Akt signaling pathway	0.132718	P61952	1.43619	Up	0.0081386	GNG11	Guanine nucleotide-binding protein G(I)/G(S)/G(O) subunit gamma-11 OS=Homo sapiens GN=GNG11
	0.132718	P02751	1.38154	Up	8.9425e-07	FN1	Fibronectin OS=Homo sapiens GN=FN1
	0.132718	P24385	1.36853	Up	0.0160961	CCND1	G1/S-specific cyclin-D1 OS=Homo sapiens GN=CCND1
	0.132718	Q16363	1.38018	Up	0.0074586	LAMA4	Laminin subunit alpha-4 OS=Homo sapiens GN=LAMA4

[truncated: 2 more sheets: P10N48 vs. P10C48, P10C24 vs. P10C48]
